# Supplementary material for: Skull ecomorphological variation of narwhals (Monodon monoceros, Linnaeus 1758) and belugas (Delphinapterus leucas, Pallas 1776) reveals phenotype of their hybrids
Source: PLoS One. 2022 Aug 12;17(8):e0273122. doi: 10.1371/journal.pone.0273122 (PMC9374245; doi:10.1371/journal.pone.0273122)
Supplement: S3 File — (TXT) [file pone.0273122.s008.txt]

[individuals]
157
[landmarks]
42
[dimensions]
3
[names]
Mm NHMD 12x
Mm NHMD 1358.493
Mm NHMD 1361.537
Mm NHMD 1364.655
Mm NHMD 1365.656
Mm NHMD 1366.654
Mm NHMD 1370.3
Mm NHMD 1371.843
Mm NHMD 1372.5
Mm NHMD 1373.6
Mm NHMD 1378.850
Mm NHMD 1380
Mm NHMD 1385.18
Mm NHMD 1386.853
Mm NHMD 1387.859.20
Mm NHMD 1388.21
Mm NHMD 1389.22
Mm NHMD 1392.864.25
Mm NHMD 1393.26
Mm NHMD 13x
Mm NHMD 1406
Mm NHMD 1408
Mm NHMD 1409.845
Mm NHMD 1410
Mm NHMD 1416
Mm NHMD 1422
Mm NHMD 1423
Mm NHMD 1427
Mm NHMD 1428
Mm NHMD 1432.2612
Mm NHMD 1433.2619
Mm NHMD 1434.2614
Mm NHMD 1435.2619
Mm NHMD 1437.2621
Mm NHMD 1438.2623
Mm NHMD 1439.2624
Mm NHMD 1440.2626
Mm NHMD 1441.2627
Mm NHMD 1442.2628
Mm NHMD 1445.2750
Mm NHMD 1451.2756
Mm NHMD 1452.2757
Mm NHMD 1454
Mm NHMD 1455
Mm NHMD 1457.2768
Mm NHMD 1458.2769
Mm NHMD 1459.2770
Mm NHMD 1460.2771
Mm NHMD 1461
Mm NHMD 1462.2774
Mm NHMD 1463.2773
Mm NHMD 1464.2775
Mm NHMD 14x
Mm NHMD 1574
Mm NHMD 1578
Mm NHMD 1579.2
Mm NHMD 1580
Mm NHMD 1583.4106
Mm NHMD 1584-4107
Mm NHMD 1592M
Mm NHMD 1593.4115
Mm NHMD 15x
Mm NHMD 17x
Mm NHMD 20
Mm NHMD 2629.1443
Mm NHMD 2751.1446
Mm NHMD 2757
Mm NHMD 43
Mm NHMD 47
Mm NHMD 56x
Mm NHMD 5x
Mm NHMD 84
Mm NHMD 847.1411
Mm NHMD 85
Mm NHMD 888
Mm NHMD 950
Mm NHMD 951
Mm NHMD 952
Mm NHMD 953
Mm NHMD 956
Mm NHMD 974
Mm NHMD 9x
Mm NHMD 1456.2767
Mm MNHN 1869.759
Mm MNHN 1903.103
Mm NMS 1895.30.3
Dl NHMD 085129
Dl NHMD 085130
Dl NHMD 1.17
Dl NHMD 1.4.1963.37.1854
Dl NHMD 1.4.1963.42.1854
Dl NHMD 10
Dl NHMD 11
Dl NHMD 12
Dl NHMD 1306
Dl NHMD 1311
Dl NHMD 1312
Dl NHMD 1313
Dl NHMD 1318
Dl NHMD 1319
Dl NHMD 1320
Dl NHMD 1321
Dl NHMD 1322
Dl NHMD 1323
Dl NHMD 1329
Dl NHMD 1334
Dl NHMD 1335
Dl NHMD 1338
Dl NHMD 1343
Dl NHMD 1344
Dl NHMD 1346 b
Dl NHMD 1346
Dl NHMD 1347
Dl NHMD 1350
Dl NHMD 1351
Dl NHMD 1352
Dl NHMD 1353
Dl NHMD 1355
Known hybrid NHMD 1356
Dl NHMD 279
Dl NHMD 3.968
Dl NHMD 34.15.3.1878
Dl NHMD 350
Dl NHMD 38.1854-1.4.1963
Dl NHMD 39.1.4.1965.1854
Dl NHMD 4.3 1870
Dl NHMD 40.1.4.1963.1854
Dl NHMD 41.1.4.1963.1854
Dl NHMD 43.1.4.63.1854
Dl NHMD 43.14.12.1893
Dl NHMD 44.7.8.1905
Putative hybrid NHMD 1963.44.1.4
Dl NHMD 45
Dl NHMD 47
Dl NHMD 50
Dl NHMD 51
Dl NHMD 52
Dl NHMD 54
Dl NHMD 55
Dl NHMD 56
Dl NHMD 57
Dl NHMD 58
Dl NHMD 59
Dl NHMD 60
Dl NHMD 61
Dl NHMD 63
Dl NHMD 9
Dl MNHN 1894.328
Dl MNHN 1928.196
Dl MNHN 1928.197
Dl MNHN 1971.156
Dl MNHN 1885.606
Dl MNHN 1894.325
Dl MNHN 1901.48
Dl NMS 1876.12.1
Dl NMS 2014.90
Dl LaS 868

[rawpoints]

'Mm NHMD 12x

-92.5143 -265.402 51.3906
 -91.04 -273.967 51.8502
199.659 -224.27 166.919
186.381 -283.26 162.008
184.684 -196.043 149.507
171.846 -318.634 144.092
243.925 -258.027  212.69
240.936 -274.678  212.26
304.066 -276.611 265.763
 318.35 -303.542 251.093
314.412 -246.133 259.834
332.663 -280.267 275.974
361.657 -130.982 184.601
372.122 -378.81 171.871
357.537 -123.01 158.276
375.245 -378.872 168.508
 417.42 -251.573 134.399
418.928 -279.024 136.977
  415.1 -229.555 137.724
406.002 -318.692 127.666
394.689 -177.519 102.641
396.854 -248.584 63.1488
396.768 -266.788 65.7331
369.878 -140.224 20.5113
372.211 -378.18 35.5146
301.716 -211.33 24.3368
 299.38 -309.869  27.383
213.104  -82.41 68.2021
223.753 -434.199 80.7804
254.583 -230.948 26.3588
256.061 -292.407 29.6983
142.906 -100.746 81.4914
148.869 -412.866 90.8105
130.279 -138.158 90.1522
125.463 -381.739 98.9083
142.998 -152.137 101.036
139.854 -362.306 110.277
150.328 -226.853 86.1976
152.746 -299.407 88.6751
-33.4756 -220.174 61.1578
-29.4361 -307.613 61.3429
-26.7949 -267.503 62.4451

'Mm NHMD 1358.493

-339.037 -317.978 44.9383
-337.692 -330.144 41.3399
 3.9034 -255.416 185.332
-2.9526 -303.693 185.019
 8.4342 -203.252 170.692
 6.2931 -350.665 170.464
82.9619 -287.843 244.196
85.4974 -309.115 244.948
176.568 -310.109 302.767
185.978 -328.079 278.704
175.217 -268.216 295.329
198.566 -304.572 318.795
218.039 -157.69 212.768
212.252 -429.359 168.666
214.406 -154.346 200.066
 211.98 -430.627 168.264
264.088 -274.613 157.187
261.001 -306.775 156.848
 259.81 -236.837 149.839
254.013 -352.116 128.031
244.416 -192.809 114.941
255.395 -260.976 69.7191
256.481 -292.174 71.6522
207.123 -154.635 29.8923
219.322 -409.838 45.6955
146.869 -221.769 25.3732
151.065 -345.017 29.8659
37.8502 -86.8838 91.5006
52.2915 -481.414 88.2272
  86.41 -251.665 43.8244
86.4702 -314.95 47.6067
-63.9739 -114.728 100.365
-39.7935 -454.162 101.215
-78.2377 -149.299 104.909
-75.7706 -427.273 112.575
-47.5352 -169.629  128.79
-51.6681 -398.384 134.158
-48.6798 -249.843 111.527
-42.9304 -331.622 113.705
-308.784 -267.667  46.222
-276.39 -367.168 58.0525
-252.102 -318.241 72.0109

'Mm NHMD 1361.537

-203.286 -302.914 52.7756
-201.49 -310.886  54.007
90.4867 -238.788 167.738
92.5203 -290.79  167.11
 86.479 -194.837 156.534
89.5861 -335.081 152.944
155.153 -260.944 210.354
160.008 -277.616 209.162
237.685 -278.161 264.677
248.291 -300.148 245.118
239.319 -241.21 256.826
254.551 -275.799 277.638
263.321 -112.382 166.235
308.582 -369.176 154.392
271.241 -121.534 173.869
312.212 -361.097 169.177
335.736 -229.602 143.898
338.118 -256.502 139.353
328.543 -202.256 138.909
339.411 -304.774 100.743
315.036 -158.612 99.7098
327.292 -223.475 64.9984
328.012 -247.528 60.2629
274.549 -111.971 26.7392
308.437 -359.517  27.956
224.754 -183.746  18.705
252.538 -314.049 35.8086
113.121 -71.7632 82.1446
160.191 -445.543 59.3413
159.539 -221.578 38.1232
171.102 -276.452 30.4689
35.1737 -98.4351 105.331
76.5617 -433.945 81.0328
16.8137 -128.313  104.57
 46.868 -404.471 95.4755
36.7923 -154.191 115.525
 59.861 -382.071  109.61
54.4152 -232.45 94.6333
 63.627 -307.641 92.7052
-135.01 -242.941 72.6147
-126.932 -350.347 70.8608
-144.587 -301.414 69.9855

'Mm NHMD 1364.655

-204.417 -292.325 50.3299
-203.497 -299.584 53.8626
-2.8367 -252.183 131.783
-4.8974  -290.2 128.494
-12.6692 -216.074  116.96
-1.5738 -324.174 121.187
48.6674 -269.042 174.676
47.5532 -285.277 174.331
106.904 -284.699  221.05
117.321 -299.797 211.785
115.597 -267.772 220.353
135.794 -285.998 235.641
154.428 -164.485 171.767
186.037 -349.888   146.2
154.973 -145.544 129.875
191.694 -355.507 127.132
211.082 -242.397 116.238
213.224 -270.627   112.1
205.467 -212.981 110.413
219.429 -301.41 82.2626
201.762 -185.658 86.5923
195.879 -224.784 47.5714
 199.52 -267.515  41.846
151.827 -151.323 23.6979
 178.65 -342.837 20.4033
107.107 -206.97 22.0996
122.268 -302.843 13.6101
21.4323 -116.917 79.1234
 54.806 -412.61 48.8422
58.7321 -233.025 45.2054
72.5932 -286.874  29.297
-35.4357 -145.662 94.8796
-10.2535 -397.754 70.9731
-44.7969 -172.625 97.5077
-30.2896 -379.623 86.3588
-34.5574 -189.448 104.867
-24.3637 -361.671  91.372
-18.571 -251.739  76.215
-16.2957 -298.273 73.2601
-154.557 -249.75 64.0788
-155.587 -325.909 56.7151
-161.458 -290.976 62.4598

'Mm NHMD 1365.656

-176.313 -284.116  53.769
-175.598 -291.955 55.8867
73.5371 -241.564 144.853
74.9358 -284.514 144.639
61.7074 -201.322 134.134
76.7271 -321.131 134.089
126.758 -259.543 190.732
130.319 -279.757 190.271
197.987 -278.352 250.778
207.214 -298.341 228.956
205.808 -255.846 244.235
217.335 -275.064 261.256
243.457 -133.88 162.411
266.199 -367.371 144.545
254.022 -138.664 165.493
276.928 -353.581 160.094
299.246 -240.534 126.313
298.916 -269.962   125.8
290.937 -207.193 124.794
 293.64 -307.362 91.5641
282.791 -177.845 89.9153
277.639 -223.36 53.2866
282.285 -261.933 49.0028
235.055 -131.995 26.8537
257.249 -354.451 14.7732
187.224 -194.953 16.3277
197.089 -300.67  9.0451
91.6819 -96.9206 80.3406
120.924 -422.465 47.6856
127.498 -226.841 44.4423
137.801 -279.905 28.3813
22.3953 -126.687 103.843
48.2241 -411.282  71.383
11.3905 -166.239 105.246
22.9574 -381.376 81.5804
30.8027 -179.995 108.878
36.9318 -356.133 91.3998
38.8919 -242.073  79.449
47.3694 -300.05 75.1096
-98.6971 -238.418 69.7885
-113.541 -325.796  56.065
-114.646  -283.6 63.8899

'Mm NHMD 1366.654

-219.411 -312.746 48.6864
-215.327 -323.644 50.9022
76.6037 -231.448  174.63
88.8118 -280.104 174.869
82.5253 -182.295 162.676
88.2538 -323.358 153.264
 161.59 -249.988 223.805
158.748 -268.388 225.046
240.638 -266.546 281.147
257.051 -285.191 256.163
247.165 -232.869  270.91
263.422 -264.24  293.44
257.535 -94.5521 164.236
300.124 -362.757 145.593
274.519 -105.344 181.216
324.493 -332.644 176.175
338.136 -213.052 142.449
342.437 -238.775 142.025
335.853 -182.971 138.769
346.279 -284.709 94.2188
320.073 -143.495 103.324
324.851 -201.958 62.8164
330.853 -222.319 59.2055
267.102 -97.8329 42.2943
311.473 -330.104  18.451
210.358 -165.124 22.0304
231.316 -284.296 5.71835
86.1112 -59.3732 88.6668
155.101 -438.667 28.7886
157.408 -208.894 35.2919
162.787 -269.152 29.1265
15.3331 -91.4057 106.917
 77.368 -433.051 47.0817
5.61049 -134.882 106.422
43.5469 -400.087 67.1116
  31.85 -153.375 119.798
57.4607 -380.435 89.1686
56.7569 -232.816 90.5606
63.3744 -304.571 82.8096
-150.244 -253.906 61.6934
-138.788 -352.514 49.1911
-125.607 -303.141 68.3552

'Mm NHMD 1370.3

-241.983 -288.678 47.9285
-237.643 -302.651 50.0511
50.6643 -265.424 177.362
47.9465 -317.462 178.481
53.2681 -214.738 159.224
38.2597 -357.152 161.599
117.494 -292.168 226.281
 116.72 -312.47 225.525
196.498 -317.983 274.253
192.018 -351.503  248.61
192.702 -276.055 261.811
227.577 -320.565 281.817
235.539 -153.725 177.937
253.662 -421.163 172.084
236.955 -147.208 157.379
259.568 -422.121   163.2
298.847 -282.811 140.956
296.695 -313.971 144.816
292.818 -250.343 143.726
292.303 -357.608 117.514
287.422 -211.578 103.844
290.393 -273.561 68.2245
290.505 -296.364 69.8697
256.207 -155.366 32.6278
256.981 -421.442 47.3216
196.154 -224.699 15.8652
190.828 -353.465 26.0667
96.1403 -100.525 91.4928
96.0156 -486.978 90.0182
125.588 -262.955 36.8009
 130.98 -330.943 45.6441
11.3595 -116.386 100.781
14.4311 -467.219 97.9647
 -10.05 -154.394 105.852
-13.6374 -429.354 101.227
12.3382 -174.413 129.445
8.02495 -408.467  117.53
-6.92609 -250.555 100.659
-9.09692 -309.039 101.433
-189.498 -249.199 59.9288
-166.546 -340.688 77.3576
-171.886 -298.084 67.6856

'Mm NHMD 1371.843

-233.657 -283.065 85.5996
-232.733 -296.024 86.9939
78.8532 -237.295  180.31
76.3665 -295.763 181.054
74.2353 -183.919  171.27
72.0667 -341.435 169.493
141.912 -275.514 212.309
144.992 -299.168 212.417
212.003 -311.356 288.525
231.575 -325.157 265.715
216.111 -272.47 282.508
234.151 -311.068 313.104
267.741 -120.636 184.672
  311.1 -390.458 183.479
281.735 -128.912 193.491
315.745 -378.077 196.453
340.379 -253.833 170.173
 342.45 -279.385 167.012
336.108 -221.447 169.181
 336.34 -321.888 144.735
329.907 -176.416 138.378
330.093 -233.579 89.7141
334.395 -269.165 91.6652
271.505 -125.038 47.7913
295.382 -387.796 53.4492
220.077 -193.255 42.3648
225.452 -319.58 45.6973
116.555 -61.9249 103.498
136.115 -463.443 88.6305
170.426 -225.258  58.313
175.376 -295.881 57.6956
29.1017 -90.1291 128.626
45.3355 -441.823 108.192
11.3723 -130.478 138.537
15.3942 -408.186 123.403
38.2696 -139.006  148.77
33.9326 -386.51 138.878
 42.108 -228.701 123.729
47.6364 -316.762 120.684
-173.218 -236.876 97.9936
-166.714 -334.418 93.6204
-159.175 -287.387 102.086

'Mm NHMD 1372.5

-190.293 -263.178 53.5241
-189.58 -274.664 57.3155
128.107 -229.211 166.559
119.603 -280.794 169.034
126.433 -183.158 152.341
108.152 -323.696 155.275
187.175 -259.766 214.234
186.427 -279.899 214.154
247.823 -283.692 270.827
270.605 -312.416 256.585
269.403 -257.533 270.358
283.209 -288.941 297.544
306.562 -130.408 182.621
 311.45 -391.837 167.716
312.277 -139.457 192.993
 318.89 -380.27 179.588
370.548 -262.572 141.509
369.531 -287.528 144.863
370.063 -234.083 144.775
 362.93 -344.731 104.939
364.212 -182.412 98.9366
346.687 -263.022 64.1419
347.763 -269.694 63.8814
310.422 -141.497 31.7611
305.988 -390.387 35.9974
251.782 -200.642 23.6467
246.581 -325.499 29.3674
151.388 -72.5697 85.0504
 146.83 -451.268 74.0592
188.664 -231.456  41.718
189.266 -292.833 38.4396
79.6601 -90.9979 100.293
 69.574 -426.344 87.8142
60.8879 -111.101 102.901
48.2695 -401.47 97.3695
77.1047 -144.697 117.835
62.9342 -369.231 117.699
91.5803 -228.72 95.9129
85.3292 -303.049 98.0383
-127.951 -218.468 62.8131
-128.394 -316.212 67.5866
-105.254 -266.142 69.9782

'Mm NHMD 1373.6

-258.529 -246.291 11.3237
-259.023 -259.682 13.5275
62.7987 -225.978 163.669
54.0765 -282.495 165.559
62.0027 -175.007 144.713
43.8607  -328.9 147.381
133.577 -265.83 230.419
131.413 -288.384  227.81
214.119 -297.439 285.893
225.287 -323.99 263.887
224.071 -263.614 284.822
239.617 -299.438 308.041
270.547 -137.403 196.149
272.931 -389.261 186.583
274.875 -142.932 202.346
277.956 -383.02 194.244
318.274 -262.373 160.046
317.902 -293.602 157.857
320.719 -227.637 154.121
309.856 -340.887 121.392
 313.17 -191.446  120.79
319.219 -254.037 82.1066
319.363 -281.733 80.9167
285.796 -133.124 29.4788
272.398 -399.019 46.1356
225.313 -205.635 27.6174
222.273 -328.821 29.2157
123.025 -56.1796 69.0053
104.019 -461.642 73.9838
163.233 -225.986 40.1328
157.475 -295.199 41.5772
24.6283 -67.2119 77.4464
11.5995 -438.17 74.4286
8.63574 -107.575 86.3385
-22.1477 -401.556  90.614
26.1646 -130.696 98.8698
-1.91738 -378.185 99.7304
20.8629 -215.142 81.8783
18.7849 -300.516 78.5817
-192.968 -203.476 28.1609
-197.144 -305.375 28.9362
-184.716 -256.941  36.327

'Mm NHMD 1378.850

-233.073 -282.429 48.5821
-232.333 -288.563 49.4799
31.7255 -240.161 158.703
29.9123 -296.338 158.008
 8.5798 -198.913 141.751
16.2803 -335.757 140.803
85.0437 -267.18 201.939
84.2163 -287.745 202.368
151.882 -290.08 252.546
166.923 -308.461 236.758
160.788  -261.7 246.557
177.493 -294.28 261.452
 185.26 -139.261 155.226
214.084 -367.348 159.273
188.591 -135.906 150.149
212.938 -376.63 145.718
256.334 -250.677  134.37
260.123 -284.361 131.813
252.024 -217.537 132.348
254.741 -320.062 100.455
250.293 -192.059 113.125
245.917 -229.019  55.793
252.574 -264.195 51.2242
195.105 -138.508 35.0003
210.305 -351.869 10.7568
140.414 -200.895 24.0484
145.697 -302.538 13.4205
51.3805 -89.2094 98.5316
71.4305 -437.643 41.1871
83.9319 -233.084 39.7367
 87.465 -281.907 34.0089
-23.3806 -116.725 112.865
-8.89868 -422.675 60.9432
-38.4832 -147.075 114.116
-27.096 -394.428 72.8758
-20.2092 -169.427  118.07
-15.4897 -376.455  86.744
-14.1331 -238.385 88.0609
1.51788 -305.068 75.7618
-205.432 -245.458 60.3799
-191.06 -322.833    53.7
-166.384 -281.074 61.0938

'Mm NHMD 1380

-236.72 -281.927  50.621
 -237.4 -292.934 52.7522
15.3576 -247.174 145.673
11.2299 -291.848 147.027
11.5298 -207.678 132.658
5.91693 -328.058 131.618
73.9239 -271.573 194.214
72.9079  -293.5 194.466
142.929 -294.785 246.252
151.358 -318.05 229.398
146.341 -265.768 239.096
153.506 -297.791 254.063
187.659 -150.372 141.354
198.757 -384.892 137.895
197.142 -153.482  144.08
 207.85 -377.651 151.881
253.279 -261.155 120.672
254.322 -291.856 120.426
249.296 -229.432 119.853
238.793 -335.404 92.1714
237.873 -192.495 90.2903
239.274 -240.943 48.9211
238.564 -285.058 49.7037
197.604 -151.715 22.4443
197.523 -377.779 29.0056
 148.63 -209.649 11.2701
146.134 -320.391 12.5711
50.5416 -106.039 71.6757
60.6713 -428.752 56.3668
86.4604 -245.974 29.2487
89.9851 -287.358 27.2543
-11.4074 -135.979 100.826
-3.04821 -405.18 85.5204
-31.1148 -155.06 97.5073
-32.5059 -392.201 82.2376
-21.5115 -175.21 103.679
-23.713 -368.813 91.0079
-11.2688 -245.917 80.3718
-17.1537 -302.488 80.7297
-188.073 -242.275 60.1044
-186.022 -322.765 56.6035
 -180.3 -282.355 62.6463

'Mm NHMD 1385.18

-240.131 -276.903 57.3893
-236.189 -290.706 60.7292
68.1018 -228.114  167.75
65.7475 -279.771 165.002
61.0271 -183.874 158.068
60.1654 -322.186   146.7
145.223 -253.569 216.739
144.111 -275.399 212.694
224.153 -284.26  273.45
233.772 -308.689 246.124
225.551 -244.563 267.198
239.929 -284.215 288.971
267.869 -115.32 178.888
287.267 -374.218 165.145
267.995 -107.474 163.097
289.994 -375.657 154.044
322.567 -235.353 142.084
321.663 -263.497 140.015
318.969 -206.63 140.462
 319.44 -302.731 106.231
 308.38 -167.372 110.908
311.086 -211.319 60.1808
312.474 -251.794 57.7554
255.758 -107.098 36.4001
271.437 -355.614 19.4701
208.644 -165.352 22.6714
226.601 -306.496 9.04271
90.7723 -71.0512 100.703
126.545 -431.642 61.1493
131.008 -214.985 50.0488
132.923 -272.099 47.2113
29.3732 -99.4258 122.496
40.6032 -413.429 78.2561
0.933583 -134.628 126.446
 13.346 -380.423 99.4834
19.8315 -151.301 129.949
24.6284 -366.02  105.05
21.9657 -222.311 93.8634
22.6746 -298.968    86.7
-182.339 -222.761 68.5192
-183.239 -333.698 61.0871
-178.461 -281.446 71.7677

'Mm NHMD 1386.853

-251.382 -270.416  55.899
-247.132 -286.47 55.4314
50.7996 -231.033 167.681
46.9786 -282.801   173.4
46.2246 -186.459 151.518
37.6724 -327.897 154.901
118.662 -249.349   217.2
118.892 -268.877 218.908
202.163 -265.608 273.518
208.402 -289.54 257.748
202.863 -235.048 266.127
216.124 -261.94 277.738
 247.85 -128.627  165.65
247.338 -383.71 166.425
258.748 -149.91  199.68
264.338 -362.95 188.376
 305.75 -248.762 144.358
308.063 -276.017 142.735
306.797 -216.228  137.37
302.048 -325.181 114.071
299.703 -181.577 105.536
294.485 -233.113 64.2096
298.155 -277.038 68.2427
250.424 -133.892 29.5859
258.802 -382.638 37.6883
188.609 -199.467 25.9147
197.352 -326.027 23.8377
85.8508 -78.6789 82.9508
91.2901 -454.247 69.8008
125.869 -236.729 42.4423
127.317 -296.977 40.7927
16.4836 -104.995 110.189
6.30455  -432.7 85.2393
-9.06014 -139.474 111.324
-20.3875 -400.34 96.6788
8.92274 -151.392 117.735
-3.18564 -378.73  111.01
9.53574 -242.097 91.6755
8.75287 -314.051 92.1249
-192.494 -233.51 63.1964
-198.687 -328.008  58.739
-195.229 -284.353 64.8614

'Mm NHMD 1387.859.20

-235.409 -274.234 54.0527
-232.84 -285.935 58.5914
57.7547 -234.456 171.352
65.5878 -292.191  170.65
49.5425 -181.453 146.678
49.5699 -317.51 145.149
123.313 -250.545 209.546
121.595 -274.739 208.772
200.418 -278.694 258.112
212.174 -298.109 239.948
205.384 -245.363 249.661
 221.12 -276.496 265.951
239.009 -119.038 169.211
253.086 -375.199 155.227
244.078 -125.52 170.691
261.982 -367.807 162.463
298.495 -243.786 131.913
301.554 -270.233 131.941
297.909 -204.89 127.549
 289.21 -322.048 96.0371
 280.14 -172.53 106.626
291.399 -235.234 59.8624
294.465 -243.22 61.0821
 231.36 -124.221 42.0159
245.227 -355.146 13.8409
 173.07 -187.11 36.1999
182.562 -298.618 18.3297
85.6894 -72.0082  99.168
124.091 -415.079 61.0037
116.086 -217.666 48.0131
120.295 -272.852 40.0738
-1.46967 -94.5484 113.834
26.5849 -416.992 65.9888
-6.99544 -136.536 117.927
-6.9017 -395.632 74.2991
8.98257 -148.449 121.064
5.44714 -380.656 85.8792
7.19371 -220.863 96.4871
13.7751 -296.396 82.2791
-163.096 -228.988  68.152
-183.547 -322.719 54.7055
-173.744 -276.983 66.9065

'Mm NHMD 1388.21

-248.684 -279.856 58.6291
-245.762 -289.739 56.3933
17.1253 -238.382  156.61
14.3365 -288.728 158.421
 10.449 -193.931 142.454
8.22748 -330.542  143.77
80.7233 -266.244 210.353
81.3427 -284.758 207.822
151.564 -288.06 263.614
166.672 -306.289 245.544
162.392 -259.386 260.939
169.565 -289.669 275.034
198.022 -129.233 171.989
215.588 -375.653  171.01
201.529 -128.284 161.386
221.363 -371.267 178.048
257.472 -247.535  129.74
260.766 -271.71 138.777
 256.26 -223.672 137.635
258.358 -315.954 102.758
251.639 -187.029 112.612
254.909 -235.328 61.9066
253.533 -261.795 61.0382
195.843 -139.461   27.81
214.079 -366.978 25.1757
136.748 -201.724 21.5314
144.866 -311.489 17.2372
43.3013 -88.2621 73.2717
64.3507 -440.943   58.71
79.6574 -231.661 36.5576
84.6477 -285.364 34.8871
-29.6043 -120.825 101.816
-14.2819 -419.526 87.4736
-42.8179 -144.519 102.184
-32.8267 -389.42 95.8798
-28.2507 -157.673 109.696
-26.8785 -377.337 106.851
-13.6093 -235.48 81.9105
-16.4536 -307.33 82.7901
-209.341 -235.319 64.3949
-196.201 -321.763 61.2805
-199.538 -283.959 66.5557

'Mm NHMD 1389.22

-234.095 -289.024  52.738
-231.831 -303.047 54.4682
40.9376 -238.88 160.668
39.7394 -286.444 161.714
33.5156 -198.442 146.893
35.9318 -326.406 145.434
 112.52 -254.31 211.816
110.399 -278.743 210.907
176.565 -277.134 264.764
196.266 -302.17 246.695
186.145 -246.349 261.288
198.798 -277.303 277.158
225.111 -126.554 177.089
239.905 -376.594 156.409
228.932 -133.135 177.186
255.059 -353.955 185.368
279.753 -240.756  135.19
279.148 -268.976 136.243
273.319 -215.999 137.589
277.742 -316.138 105.562
262.209 -173.997 113.394
273.043 -226.177 49.5695
278.891 -264.462 53.9955
222.877 -128.801 23.5635
 243.59 -359.766 26.2933
171.566 -191.856 14.9112
179.357 -305.674 18.1611
98.5621 -88.1358 86.1349
103.698 -438.845  64.109
116.101 -230.781 31.5306
114.025 -275.097 32.7271
-2.30409 -119.269 110.076
 27.633 -422.668 83.4045
-25.5922 -163.275 103.077
-5.02469 -397.441 87.5399
-9.59042 -170.261 112.433
5.91892 -371.234 102.908
3.32545 -246.841 88.9541
8.53737 -305.527 89.5339
-155.044 -242.567 69.1262
-147.819 -331.044 65.6907
-166.102 -293.196 69.9827

'Mm NHMD 1392.864.25

-251.409 -277.146 64.6881
-247.303 -290.205 65.3635
50.5129 -232.676 176.853
48.1433 -291.596 177.208
46.2724 -186.403 165.727
46.7919 -335.249 159.669
114.643 -264.426  228.21
113.262 -283.243  227.05
  190.3 -286.502 289.698
205.815 -308.816 273.094
202.576 -258.007  287.64
208.253 -286.055 305.169
231.651 -118.164 199.022
 265.83 -375.513 188.803
235.753 -115.157 176.318
264.682 -374.209 182.437
289.151 -243.675 150.047
292.246 -273.695 143.989
280.328 -202.729 137.375
280.978 -320.384 104.145
268.108 -172.052 104.545
  271.3 -235.007 70.5807
279.563 -262.603 72.4632
222.383  -130.4 20.0282
241.769 -367.258 27.1114
 171.75 -189.166 18.8609
184.231 -317.746 14.4873
51.2033 -69.6621 82.6916
83.5634 -449.631 63.6555
112.333 -219.953 55.4041
114.418 -282.299 35.0609
-29.1956 -95.7977 104.976
0.249629 -429.512 79.2686
-41.828 -131.31 108.095
-29.1452 -400.352 91.4114
-14.3722 -147.969 119.592
-13.1716 -380.797 104.203
-12.473 -228.709 91.7842
-7.55275 -300.054 83.9311
-220.301 -234.836 54.3802
-206.173 -310.483 41.3071
-191.383 -288.869 60.4899

'Mm NHMD 1393.26

-243.208 -273.228 48.5203
 -239.8 -280.582 49.8192
 14.952 -245.639 152.343
 12.457 -296.22 156.183
7.81369 -200.058 135.131
7.24756 -337.027 142.078
83.9827 -270.326 209.067
84.1109 -291.446 211.521
154.518 -292.411 278.233
171.335 -315.149 254.875
162.119 -259.484 269.779
181.668 -288.026 298.799
198.866 -129.931 169.339
221.738 -387.324 177.776
202.611 -131.904 171.077
 228.04 -390.064 180.495
267.634 -252.268 151.579
272.061 -282.726 149.027
269.516 -222.653 140.275
259.703 -338.985 107.222
248.852 -180.649 101.765
261.094 -240.576 69.4893
  265.6 -271.42 73.4312
209.968 -135.489 30.6984
 218.69 -384.978 37.1225
160.436 -204.505 15.8906
161.146 -319.241 18.7848
43.1997 -75.1229 61.7825
70.0051 -442.544 77.7378
95.9748 -246.727 34.6108
100.198 -294.727 36.6377
-40.0989 -105.225 81.1795
-4.02229 -425.855 83.6872
-61.0447 -141.522 87.3002
-30.6213 -396.823 89.6293
-31.7607 -164.337 96.7532
-21.3203 -378.684 102.046
-17.8969 -245.611 80.9176
-24.8819 -318.58 76.1409
-166.985 -232.596 58.3134
-150.188 -315.89 43.2035
-192.936 -278.478 42.2197

'Mm NHMD 13x

-175.321 -278.63 51.8181
-171.852 -290.449 53.7388
82.0683 -247.54 153.023
102.784 -300.86 165.262
77.1126 -196.632  143.63
80.2912 -328.236 144.007
155.176 -272.521 206.529
155.461 -289.306 207.404
 224.16 -295.601 263.252
    239 -318.922 242.909
234.116 -269.776 260.807
251.298 -299.177 274.362
 263.25 -131.969 170.554
288.032 -380.015 151.464
271.494 -144.581  180.61
298.462 -368.018 175.974
324.834 -254.245 127.804
328.415 -282.812 131.079
325.033 -227.717 129.524
317.978 -327.315 99.4456
305.272 -184.189 98.9665
308.705 -245.516 54.6972
312.578 -269.055 55.8503
262.911 -132.81 28.9903
269.508 -384.95 32.0494
209.109 -207.152 24.9411
 212.11 -316.704  19.554
 117.39 -98.9091 104.125
129.297 -441.566  65.989
143.716 -238.931 48.0063
148.277 -292.002  41.295
54.6836 -122.952 115.934
 60.528 -423.05 78.7635
36.7134 -144.904  107.66
38.4976 -397.64 86.1392
45.3659 -168.226 112.461
 45.605 -379.456 97.5527
45.3427 -234.63  92.992
44.6621 -317.678 89.2694
-125.893 -236.371 66.9348
-120.022 -320.93 58.8287
-134.936 -283.916 60.1771

'Mm NHMD 1406

-230.248 -272.016 51.1582
-230.554 -281.111 53.3499
63.4223 -241.13  158.66
65.9695 -290.452 161.281
78.1103 -192.542 155.512
59.2929 -334.488 140.885
134.465 -272.452 216.646
132.485 -290.503 215.393
213.069 -299.428 271.181
224.709 -314.72 249.879
221.916 -267.429 262.394
 239.46 -300.22 285.206
257.109 -135.794 154.344
261.986 -394.752 163.438
273.722 -154.283 183.263
267.506 -392.925 162.317
319.382 -265.788 139.182
320.465 -298.466 141.468
320.565 -236.699 138.692
 313.51 -345.964 107.612
312.113 -191.917 101.659
308.719  -258.4 59.7366
307.187 -287.806 59.7509
277.816 -147.081 25.1529
273.655 -396.175 31.7828
214.911 -214.387 20.0393
208.523 -322.568 25.7025
120.117 -82.4786 84.6365
108.949 -456.454 77.6963
149.619 -239.836 35.2405
144.138 -298.311 37.5351
42.9667 -102.987 101.402
35.8741 -432.746 90.4379
 27.093 -136.089 104.584
12.5682 -396.035 99.7043
45.6522 -157.088 116.149
31.2566 -376.382 115.893
53.4461 -239.625  93.177
44.4161 -312.11 98.2695
-150.262 -224.117 67.2315
-161.964 -322.161 65.0356
-134.33 -276.962 74.2424

'Mm NHMD 1408

-207.825 -291.754 53.6605
-206.981 -303.288 57.1332
86.2439 -242.667 164.481
78.4899 -293.188 161.613
77.8293 -203.17  156.38
78.9959 -330.213 150.391
146.378 -268.272 214.905
148.365 -287.702 211.652
 225.03 -293.007 264.855
228.331 -314.742   242.9
228.221 -258.151 259.497
251.213 -297.408 274.327
 240.95 -127.464 156.903
274.351 -375.318 151.303
248.396 -134.646 157.469
281.838 -361.836 162.059
306.783 -246.439  142.94
308.542 -282.105 124.922
302.291 -209.365 129.109
300.981 -320.342 96.8738
289.869 -176.833 95.1737
292.899 -225.817 54.6311
292.946 -268.34  53.407
245.471 -126.12 26.3654
263.204 -375.147 28.7199
 196.32 -201.484 18.3072
200.256 -310.702 18.4377
91.0814 -89.8993 82.4288
122.428 -437.199 81.2905
139.881 -233.848 45.4512
142.052 -293.475  44.694
22.0872 -119.655 108.257
44.3517 -419.444 94.5819
3.63187 -144.463  121.96
23.3408 -410.089 103.537
31.3318 -163.334 126.972
35.1938 -378.051 121.241
49.1803 -243.813  98.716
 47.578 -304.436 95.9847
-141.483 -246.071 72.5288
-134.892 -331.572 63.8304
-116.17 -292.876 81.6739

'Mm NHMD 1409.845

-232.818 -275.955 52.4265
-232.875 -283.084  54.702
78.6784 -228.914  160.25
 66.192 -287.434 157.729
70.0267 -196.533  146.55
57.1951 -319.584 140.373
133.541 -260.172  205.01
134.243 -277.284 203.204
205.367 -280.368 260.066
 220.23 -299.448 243.427
 212.52 -252.08 256.679
225.362 -277.952 274.411
244.752 -130.48 159.196
 271.01 -372.799 164.313
251.975 -137.169 167.365
273.009 -371.959 165.608
312.503 -244.461 140.011
315.521 -275.015 132.661
307.651 -215.258 135.453
308.996 -319.205 97.3858
288.095 -171.99 88.9964
299.518 -236.238 57.6915
302.313 -264.797 57.5528
254.797 -136.501 20.1657
271.962 -370.922 36.5641
201.639 -200.425 16.2282
207.244 -314.155 22.6195
103.196 -83.3463 66.9082
114.967 -435.18 74.4371
141.416 -234.024 33.4826
142.195 -290.228 36.2424
29.2971 -101.81 93.3459
37.0942 -426.507 95.3018
9.87351 -120.482 98.0419
16.9706 -398.106  103.77
31.7346 -152.779 110.871
26.8863 -373.784  115.29
 23.798 -241.489 89.1776
35.3802 -308.764 95.5171
-167.875 -234.528 62.1258
-168.53 -319.402 65.7618
-154.14 -278.059 72.1364

'Mm NHMD 1410

-231.31 -272.916 52.6838
-230.99 -282.049 51.1232
35.8961 -233.481 150.793
41.7608 -282.136  156.06
42.5188 -196.512 145.033
34.0495 -311.593 137.335
 95.586 -256.809 200.047
98.6694 -274.497 199.868
172.107 -278.926 251.198
187.574 -297.373 233.332
181.577 -253.883 244.105
196.131 -282.778 266.635
193.885 -121.157 154.829
226.301 -371.887 154.362
 203.45 -129.069 165.607
229.888 -369.454 151.862
 262.32 -239.246 126.425
265.822 -268.329 125.285
 258.56 -208.238 125.243
256.497 -314.527 86.1376
  247.7 -172.512 89.3318
259.706 -232.388 58.3641
 261.78 -247.711 57.4585
199.526 -136.172 36.8512
218.378 -357.242 18.8062
 151.44 -190.069 21.9447
157.885 -304.622 19.9448
61.3983 -84.0401 88.8991
 82.518 -422.418 54.8567
93.7572 -231.683 35.7111
98.6465 -275.694 33.9608
-2.68472 -106.66 102.736
13.8938 -412.702 69.9998
-14.7148 -139.967 105.181
-8.57924 -381.304 85.7056
 4.7146 -161.572  118.93
6.57772 -364.297 98.2449
 12.168 -230.194 93.4978
9.60647 -292.834 88.8396
-199.624 -240.339 59.9344
-189.484 -306.882 56.9522
-194.228 -277.013 60.3582

'Mm NHMD 1416

-85.4627 -258.572 51.7397
-86.6235 -278.803 58.0414
75.0408 -238.527 107.394
73.5127 -276.79 106.565
55.2206 -213.632 99.3902
58.3403 -303.234 100.177
98.8594 -255.299 141.167
100.318 -274.541 139.962
 166.98 -275.973 195.385
164.601 -295.067 179.214
169.367 -256.643 186.123
176.762 -276.61 194.914
 203.06 -157.314   114.2
206.797 -355.956 111.703
217.911 -164.252 121.978
224.451 -345.389 129.757
259.424 -251.163 107.532
256.552 -279.389 96.1899
255.727 -223.608  92.873
250.976 -309.637 72.2433
246.347 -197.816 65.8997
 237.96 -240.115 28.7928
237.474 -274.832 30.0149
204.119 -177.008 10.7021
208.587 -338.268 16.9024
154.515 -220.893 17.3057
157.512 -298.918 16.1435
101.848 -143.073 56.4974
109.803 -376.827 53.0462
115.964 -237.665 23.3347
113.932 -279.178 23.7362
45.0427  -161.6 80.8995
55.8322 -359.579 74.6486
 37.046 -181.039 78.6375
39.0517 -332.87 83.3985
 46.327 -194.687 82.9416
43.9004  -328.6 86.1068
50.7202 -238.398 64.4205
50.8541 -288.676 64.5443
-42.3789 -238.295 58.3573
-51.0428 -294.177 52.1908
-51.1683 -268.756 57.1876

'Mm NHMD 1422

-268.658 -294.813  57.965
-265.35 -306.89 59.6322
43.0869 -239.807 175.248
 46.807 -310.543 183.303
34.4808 -198.951 152.993
21.4441 -348.034 149.947
 113.87 -260.977 230.281
116.037 -285.472 228.726
191.361 -282.495 289.327
 208.15 -304.771 269.098
198.134 -247.989 275.542
212.844 -281.024 300.642
232.866 -134.508 181.994
259.079 -380.655 175.862
231.103 -141.373   178.8
266.306 -362.312 191.877
298.467 -251.252 151.036
303.202 -287.314  149.11
294.483 -214.055 142.041
299.621 -324.954 124.832
286.157 -183.894 110.578
300.989 -240.41 71.5791
304.022 -282.26 74.3388
233.491 -142.742 21.3047
258.556 -391.524 47.3015
177.056 -212.256  21.201
190.896 -334.384 32.1711
65.5237 -94.5763 66.1818
97.5106 -456.856 80.7719
124.557 -239.819 32.8905
128.522 -314.88 38.7442
-13.9437 -121.845 91.8613
16.5654 -439.132 96.0976
-26.6517 -156.991 97.1656
-18.781 -407.211 106.529
-2.61528 -170.52 109.264
0.265291 -387.79 121.688
13.6335 -244.53 89.5968
  17.77 -320.12 94.1716
-206.462 -256.805 59.1079
-186.449 -343.869 63.8793
-173.498 -302.264 65.9787

'Mm NHMD 1423

-273.13 -296.032 53.5069
-273.642 -305.32 53.3396
-24.1316 -265.347 148.811
-24.1177 -316.107 153.424
-21.8562 -230.82 145.281
-33.4959 -346.614 134.932
29.4842 -292.804 188.047
31.4314 -312.637 189.405
107.467 -322.662 238.264
111.835 -344.61 220.559
109.706 -292.521 235.033
126.309 -323.259 242.771
133.757 -164.489 152.879
154.719 -407.507 152.615
137.093 -156.722 133.959
166.232 -404.486 163.831
200.304 -281.749 128.412
200.784 -309.106 129.076
 200.78 -261.401 129.164
200.823 -351.738 97.0532
199.528 -223.868  89.469
197.801 -285.772 60.6181
200.168  -300.4  61.369
151.524 -193.02 5.71188
151.601 -395.178 24.0488
98.0022 -239.843 11.6854
103.816 -353.238 16.2409
11.7229 -125.247 62.8476
11.6927 -460.016 68.8004
44.9415 -268.313  31.178
44.7515 -322.856 32.6571
-53.9396 -145.845 84.4963
-64.7341 -434.989 94.0052
-66.9521 -175.368 89.9136
-76.2753 -411.168 94.4296
-50.4718 -194.315 103.601
-66.8638 -393.62 98.2594
-45.7607 -259.536 75.7225
-55.6981 -338.868 88.1318
-212.78 -257.34  56.205
-222.263 -339.933 63.6014
-199.886 -300.549 69.1227

'Mm NHMD 1427

-300.923 -287.453 45.8997
-301.707 -298.49 49.4371
17.5956 -241.982 173.817
 16.892 -299.495  182.33
10.4681 -186.398 152.683
6.97108 -346.959 157.655
 77.434 -270.419 223.617
76.4603 -283.951  223.87
152.022 -298.535 293.616
167.208 -323.291 271.499
161.287 -258.495 283.132
180.146 -297.314 305.689
216.518 -152.498 177.198
 226.83 -405.345 178.714
216.139 -151.902 172.643
235.931 -386.272 206.193
267.381 -268.848  163.83
277.092 -297.723 154.074
267.814 -241.788 155.051
271.092 -346.632 128.728
259.927 -196.537 104.728
273.816 -263.256 74.5982
273.626 -298.435 77.3602
221.258 -145.806 21.2569
229.382 -408.249 37.5753
162.882 -223.987 20.5564
164.889 -338.433 30.9385
57.7776 -86.5759 76.6753
68.4546 -479.489 70.8368
98.7173 -252.38 43.1423
101.446 -308.83 42.8335
-20.2615 -106.506 89.2401
-10.8607 -457.996 81.2589
-44.9485 -145.777 91.4541
-48.754 -423.713 92.0903
-24.7415 -160.268 111.354
-31.282 -403.711 103.434
-16.0482 -251.874 86.8049
-24.9934 -326.055 85.3797
-243.953 -242.937 61.8226
 -230.2 -339.58 40.9958
-216.887 -293.335 73.4913

'Mm NHMD 1428

-261.867 -293.889 55.7974
-259.888 -308.753 59.1801
 40.905 -257.787  145.59
39.0372 -305.925 149.512
 33.407 -207.564 132.544
29.6305 -349.307 133.846
113.989 -277.717 195.514
111.875 -297.203 194.684
191.645 -305.447 246.728
196.029 -324.455 233.583
 192.97 -273.863 239.722
211.842 -305.969 264.313
231.403 -140.624 148.047
250.772 -413.339 137.627
239.121 -146.026 145.906
257.993 -401.104 147.794
 292.76 -270.863  106.74
292.331 -298.772 105.317
288.063 -242.284 101.154
283.974 -347.429 68.1356
270.817 -201.011 61.1209
283.067 -270.437 24.2621
 287.31 -283.13 23.3719
228.438 -156.946 -20.4211
233.934 -410.319 -4.19151
166.642 -224.77 -20.3808
167.445 -343.048 -10.2133
72.1412 -92.7291 27.5273
86.7626 -469.911 48.1393
104.548 -257.607 3.65097
106.659 -312.776 2.52271
0.823834 -118.587 68.6176
11.4722 -449.244 66.6784
-16.8127 -152.12 77.6372
-16.552 -419.555 74.9945
0.493579 -166.318 87.6602
-3.84642 -400.448 90.3538
-1.57248 -267.405 67.7434
7.71673 -318.681 68.1206
-196.662 -252.139 59.8476
-195.693 -343.178 58.6438
-174.202 -299.424 66.3869

'Mm NHMD 1432.2612

-319.828 -304.554 46.8576
-315.868 -317.565 45.6858
27.2818 -246.666 193.726
25.0637 -301.482 195.488
28.0039 -192.831 177.981
 27.852 -354.411 177.344
112.888 -272.524 250.797
110.725 -291.524 249.724
 202.08 -294.07 300.482
211.976 -325.339 277.274
203.402 -248.306 290.181
223.155 -287.671 306.321
220.255 -120.142  171.52
234.983 -408.08 171.522
228.979 -127.61 180.638
 253.28 -386.505 199.003
280.761 -260.924 153.015
280.473 -291.816 152.915
275.832 -225.558 152.243
270.308 -344.212 127.125
261.594 -182.103 116.912
271.073  -247.9 79.3726
272.216 -275.546 83.0949
227.524 -121.244 28.5677
244.482 -405.546 44.5814
164.375 -200.165 23.8468
173.474 -336.743  28.831
 46.872 -66.1333 85.4897
79.7459 -483.18 82.5109
112.468 -239.626 43.8993
112.573 -299.507 47.6713
-43.4627 -99.2032 107.646
-8.92943 -462.427 103.158
-60.565 -130.711  114.23
-45.3886 -428.315 114.939
-29.7613 -155.14 138.937
-21.2883 -401.251 135.379
-6.8751 -242.963 106.883
-5.43715 -322.796 105.364
-287.862 -262.337  53.193
-269.152 -368.747 53.1011
-234.088 -308.495 75.0305

'Mm NHMD 1433.2619

-229.392 -257.68  47.842
-229.966 -269.177 50.0677
81.6669 -213.504 175.959
72.3288 -263.167 178.536
78.7135 -168.477 151.357
62.2023 -308.074 162.937
148.596 -233.649 229.678
147.014 -255.65  230.23
225.472 -259.474 278.539
233.251 -286.264 259.951
233.776 -228.478 269.341
250.837 -260.714 287.842
274.043 -111.599 165.288
276.684 -366.956 184.939
278.127 -108.284 155.419
279.416 -369.378 181.679
322.915 -245.766 142.944
323.759 -283.42 143.724
324.752 -213.004 136.651
316.968 -311.621 131.003
316.495 -175.07 101.516
319.877 -235.565 62.7842
321.921 -276.143 67.0695
273.894 -140.167  21.572
270.268 -375.705 48.4749
207.408 -199.086 26.1458
206.285 -310.593 38.2619
122.499 -60.0029 65.1165
113.508 -440.733 83.7451
146.834 -220.62 49.2172
143.811 -286.547 55.4064
31.7954 -76.5293 91.6186
38.2751 -413.442 99.9031
 14.265 -109.42 94.0539
 2.2001 -380.119 105.202
37.8919 -130.39 102.375
20.0773 -359.658 121.819
25.6389 -207.327 93.1772
29.4961 -289.015 93.9271
-170.434 -212.603 57.7943
-174.555 -303.914 58.9758
-166.943 -256.741 62.5952

'Mm NHMD 1434.2614

-222.98 -295.712 -30.6358
-222.672 -310.006 -29.7585
99.7699 -247.949 174.323
112.279 -305.762 178.922
107.737 -198.935 168.416
104.921 -348.947 163.287
181.714 -272.45 227.323
181.112 -296.744 228.327
258.415 -293.814 277.902
269.733 -319.45 260.668
270.192 -254.108 275.083
289.736 -292.184 296.791
278.877 -112.884 165.152
313.216 -399.276 164.735
 293.34 -126.186 173.863
321.663 -391.272 180.371
 355.84 -250.917 142.126
363.534 -284.821 139.979
356.846 -218.029 140.236
357.644 -329.48 106.216
 347.57 -178.709 103.329
360.931 -244.647 68.0758
361.288 -270.45 66.8628
 306.19 -125.026 25.2782
335.536 -386.826 22.0077
 261.48 -192.221 8.52684
270.133 -325.552 7.51022
128.572 -68.8245  56.258
180.139 -479.165 43.3445
192.836 -235.391 20.1006
200.703 -300.71 18.0508
32.8448 -99.6436 73.3847
 74.613 -468.53 51.0717
28.3654 -145.834 76.2863
 46.644 -427.946 53.7319
46.6811 -165.024 88.2921
60.4288 -405.922 70.8104
58.9348 -242.654 60.6345
70.5248 -329.087 49.5754
-154.188 -240.786 -2.95832
-159.283 -353.572 -18.8453
-157.188 -304.234 -9.96611

'Mm NHMD 1435.2619

-206.82 -293.146 50.8037
-205.295  -305.2 48.6691
121.735 -213.404 185.616
105.731 -271.719 180.541
106.357 -170.929  167.09
113.262 -313.123 160.339
176.264 -238.542 228.318
180.286 -262.236 228.067
250.674 -263.494 276.115
266.781 -285.614 255.911
257.729 -228.467 276.126
275.317 -263.318 292.554
269.688 -96.4787 188.422
304.276 -360.447 157.629
260.084 -83.1475 165.751
310.393 -352.862 170.736
342.621 -209.973 148.501
349.306 -242.458 145.238
337.293 -175.888 143.956
341.734 -286.502  110.68
318.811 -140.279 106.591
331.089 -194.497 64.5317
333.444 -228.302  63.248
274.698 -95.7684 31.3682
314.141 -338.664  23.158
220.958 -166.255 23.0822
247.382 -285.333 13.4314
109.772 -53.337  100.74
170.064 -431.22 61.6684
173.669 -200.216  39.692
 184.28 -268.662 36.6722
32.2686 -87.0002  121.91
  83.91 -423.047 84.5055
29.1158 -124.852 123.481
55.2515 -391.697 97.3582
48.8445 -139.679 129.774
69.5712 -373.219 111.821
61.5085 -222.592  99.307
69.2612 -302.707 94.0501
-140.365 -243.981 66.9293
-121.21 -335.27 61.8989
-94.7029 -286.709 78.5998

'Mm NHMD 1437.2621

-224.544 -292.884 69.6155
-221.802 -305.437 70.4031
67.8354 -208.057 187.556
 75.425 -284.598 187.019
57.5865 -166.685 165.215
 56.554 -322.154 156.972
117.416 -236.915 240.685
118.182 -262.059 238.084
200.934 -260.765 300.023
213.036 -285.918 277.726
209.593 -226.28 301.061
237.331 -263.954 309.139
232.322 -76.5496 187.082
260.967 -365.771 173.307
240.894 -78.2369 189.226
270.686 -361.265 186.518
309.437 -212.943 175.285
313.153 -241.472 173.446
307.505 -184.394 173.594
311.147 -294.809  143.88
292.686 -132.02 134.395
299.613 -206.854 89.3894
305.236 -226.993 91.4064
249.709 -82.8388 49.6375
 281.81 -351.829 48.5622
199.607 -153.879  35.798
209.751 -285.446 38.5144
59.4516 -41.0817 95.5309
127.285 -445.939 72.9388
135.751 -199.316 60.8609
139.453 -264.708 55.8635
-24.898 -75.6702 114.681
44.6788 -431.605 89.0185
-36.186 -117.962 118.192
15.3693 -399.148 102.099
-12.1734 -133.141  130.91
 27.243 -375.122 116.152
8.11948 -213.895 113.353
27.9187 -297.875 104.052
-170.102 -233.714  82.528
-153.966 -334.945 74.3169
-148.863 -282.598 84.0123

'Mm NHMD 1438.2623

-295.844 -290.094 50.8168
-295.493 -301.006 51.1934
-28.7974 -254.425 144.785
-28.2757 -310.148 147.597
-31.6598 -213.304 136.044
-35.1831 -344.708 132.188
27.3164 -278.908 193.795
25.7502 -300.269 193.132
92.8798 -307.55 246.599
106.624 -331.655 232.013
106.021 -286.277 247.464
118.206 -318.409 263.297
150.277 -172.399 171.446
160.235 -391.577 157.139
149.482 -163.095 148.602
163.295 -394.199 148.855
201.778 -273.93 125.241
200.607 -307.062 126.954
199.562 -245.838 123.733
193.161 -340.747 104.196
186.793 -215.126 108.144
189.251 -264.625 63.0302
189.615 -295.155 57.5566
142.579 -165.296  32.183
  149.1 -392.66 20.2761
86.5311 -224.251 20.5991
86.6519 -331.044 21.1777
-9.38496 -108.342 77.5669
0.245953 -451.631 56.8455
31.7003 -248.854 31.0874
35.2976 -311.491 28.2098
-81.5285 -129.23 98.9088
-73.3107 -431.479  73.168
-94.3679 -155.607   99.99
-95.4999 -404.709 80.1885
-71.6082 -179.741 106.446
-79.0142 -383.309 91.2841
-70.6164 -245.833 79.8407
-66.6381 -320.009 75.7408
-232.964 -247.22  66.238
-240.539 -333.719 52.0059
-228.445 -291.654 60.2656

'Mm NHMD 1439.2624

-369.085 -306.536 46.0105
-367.182 -318.771 45.7903
-18.3691    -252 185.074
-20.0462 -298.972 182.913
-27.1985 -197.908 167.932
-27.1942 -351.953 160.757
54.6118 -269.59 244.134
54.1016 -294.006 243.725
132.123 -292.324 298.515
149.936 -318.195 281.208
144.119 -255.115 292.445
157.391 -296.86 309.278
172.732 -116.838  189.99
193.827 -411.193 186.767
169.797 -116.07 168.065
201.552 -400.442 191.147
247.397 -265.012 161.667
249.534 -292.064 160.356
245.749 -232.136 158.429
243.354 -338.413 130.125
237.493 -195.315 132.802
245.442 -253.392 84.0556
244.053 -273.977 82.5863
200.695 -130.025 42.3118
213.107 -397.304 37.8466
130.013 -198.037 28.3836
143.476 -334.471 20.2968
6.01162 -62.1713   93.84
 35.012 -489.099 57.5355
64.1741 -243.547 39.9098
66.7347 -302.497 37.5656
-84.0064  -92.94 115.372
-59.9017 -477.299  80.525
-96.4168 -139.939 123.764
-85.7795 -434.886 102.402
-70.7201 -156.486  133.29
-63.9772 -410.18 110.302
-65.0446 -235.754 105.022
-62.8405 -336.839 91.5768
-329.428 -257.951 61.8749
-287.283 -374.057 50.5024
-282.781 -309.338 70.7943

'Mm NHMD 1440.2626

-295.129 -283.554 54.5335
-293.325 -299.739  57.644
-15.6475 -246.759 167.403
-17.1076 -288.102  163.06
-14.2008  -193.9  150.93
-21.5559 -337.099 145.716
59.3683 -270.748 221.106
58.5789 -289.637 218.616
132.034 -295.987 264.966
143.411 -318.421 245.512
132.872 -261.764 259.479
159.825 -303.126 283.189
 171.02 -136.98 183.636
191.131 -391.617 170.958
175.193 -139.598 178.775
196.225 -382.931 171.701
244.753 -256.003 144.161
242.294 -286.084 143.994
239.889 -219.305  145.24
240.628 -331.201 105.596
239.079 -184.469 102.809
241.973 -239.536 65.2584
247.639 -271.133  61.926
186.852 -137.115 35.0542
199.338 -379.356 26.0657
126.496 -198.103 21.2214
139.929 -321.203 13.8323
21.1141 -77.7818 89.8662
43.0119 -457.157 56.3259
66.5684 -234.453 33.9732
 66.782 -290.611 29.1403
-51.3939 -102.161 103.797
-36.2642 -440.605 70.4664
-69.4813 -136.512 108.438
-61.4525 -409.916 85.8338
-51.9802 -159.669 119.941
 -54.08 -386.729  100.83
-36.2695 -241.749 88.7293
-37.5393 -313.975 85.8812
-248.72 -236.541 63.2455
-240.699 -338.145 57.5446
-228.518 -287.198 64.8928

'Mm NHMD 1441.2627

-302.867 -314.534 50.3997
-300.677 -321.115 51.6191
 -48.53 -268.003 152.797
-50.1459 -309.469  154.94
-37.8215 -223.15 147.539
-51.9431 -358.984 146.926
15.8369 -283.02 209.238
18.5816 -305.787  211.48
88.4495 -300.062 270.971
96.9421 -329.83 254.119
 85.646 -266.373  264.49
116.756 -299.282 286.762
137.286 -162.608 191.274
170.515 -391.264 190.933
139.666 -157.101 166.373
 172.99 -393.47 184.621
200.948 -271.338 140.411
203.547 -308.682 139.575
195.952 -242.11 133.997
201.143 -346.694 109.695
187.035 -208.715 96.3524
195.564 -263.906 60.0973
202.593 -297.045  65.235
137.816 -168.558 27.1381
 161.71 -401.521 33.6527
79.5807 -235.907 27.8459
91.7241 -346.244 27.3621
-7.47773 -110.626 76.2204
28.9456 -470.947 84.4889
31.2088 -262.374 34.7185
34.4038 -325.983 38.0764
-80.4875 -131.996 97.8734
-54.2729 -462.554 88.6022
-94.4781 -165.014 95.4337
-79.2456 -431.534 95.7378
-77.2447 -187.676 108.766
-69.0146 -407.295  108.45
-63.7467 -262.86 81.9229
-62.6148 -342.416  83.909
-249.933 -272.278 65.0101
-230.092 -353.495 61.3172
-240.217 -316.826 64.3894

'Mm NHMD 1442.2628

-312.766 -312.486 50.0926
-312.769 -326.059 52.4395
34.0986 -254.628 172.072
26.2844 -316.546 176.709
 11.081 -206.961 149.396
 23.268 -369.726 166.649
  80.57 -292.703  219.36
79.4486 -303.693  220.47
173.127 -311.315 295.431
184.039 -335.582 274.912
184.425 -275.759 287.868
 193.54 -306.999 309.099
233.685 -164.284 200.467
231.881 -429.034 164.636
 235.27 -162.173 187.903
245.144 -406.267 197.903
266.128 -278.174  146.52
267.147 -309.974  142.93
263.515 -249.219 136.628
257.237 -355.323 119.444
 251.11 -211.398 98.1337
253.814 -275.144 67.7428
255.972 -306.175 71.4489
215.119 -153.282  13.988
228.206 -432.129 39.3998
 156.14 -227.065 5.12668
161.072 -364.118 21.1603
 47.805 -84.8841 59.8795
66.1621 -507.153 74.2293
99.6153 -260.663 24.7138
100.898 -332.439 28.4842
-43.339 -110.701 81.9225
-23.4608 -489.515 93.8997
-57.8234 -149.695 96.7522
-54.4045 -452.773 113.815
-33.0707 -170.274 106.926
-33.929 -424.061 124.606
-22.1102 -261.705 85.2254
-22.0414 -354.094   90.16
-260.846 -260.899 52.4513
-247.569 -373.915 52.0908
-215.486 -317.885 69.8742

'Mm NHMD 1445.2750

-300.907 -298.162 56.0114
-298.657 -313.217 53.7581
 8.7857 -257.409 170.174
-2.0491 -317.18 170.635
 3.2335 -214.772 153.512
-13.7453 -362.916 150.035
57.4833 -292.481 225.102
57.4545 -315.262 224.419
134.136 -326.608 292.283
143.823 -352.305 264.306
142.506 -287.487 281.172
160.844 -322.756 306.088
191.161 -160.76 179.633
200.703 -428.812 177.584
203.112 -150.74 154.915
203.833 -426.884 175.457
253.922 -293.759 163.248
 249.43 -325.755 162.134
252.902 -263.48 158.253
236.143 -366.555 137.398
234.198 -220.903  123.94
253.409 -282.311 83.3005
252.157 -317.871 86.2994
213.329 -160.17 34.8895
201.337 -427.872 47.9589
148.879 -236.162 23.5701
141.945 -352.244 30.0195
57.4322 -98.5733 73.7253
47.4166 -488.637 80.0854
80.4892 -272.313 42.8739
78.5013 -318.443 45.2935
-30.9729 -122.298  93.538
-36.9505 -462.27 95.1967
-44.7216 -167.002 113.466
-59.8489 -424.933 105.436
-30.9446 -171.241 114.282
-50.0398 -407.517 114.404
-27.4822 -260.154 96.4893
-30.9415 -338.659 100.994
-231.302 -256.634 63.4485
-242.416 -350.095 67.8192
-237.314 -306.734   69.37

'Mm NHMD 1451.2756

-258.976 -305.026 55.1944
-259.299 -318.508 52.0591
29.8302 -272.79 169.353
39.9468 -320.396 175.336
49.5239 -219.25 157.789
34.3572 -364.075 155.414
116.007 -291.077  227.77
 114.76 -313.661 226.512
186.935 -316.262 283.175
203.743 -344.952 258.097
196.638 -282.93  273.44
215.779 -317.225 298.796
238.639 -156.703 174.998
255.036 -416.62 182.366
246.512 -163.821 180.858
261.261 -406.908  187.83
301.264 -287.808   146.3
305.412 -317.464 146.492
299.206 -252.415 148.295
290.361 -366.454 114.531
281.359 -210.153 106.538
 280.82 -272.588 74.2749
 288.56 -306.875 73.4135
245.876 -165.693  25.754
253.622 -415.411 31.7774
187.509 -225.481 15.9047
195.145 -359.309 17.6709
84.9423 -101.874 84.4224
96.2067 -489.379  74.209
 119.95 -258.297 37.4741
117.888 -326.515 41.4781
7.41483 -129.848 106.782
11.7941  -461.8 96.2777
-3.47132 -165.786 111.516
-12.9061 -429.373 106.978
11.1949 -187.221 120.119
5.02617 -403.176 115.674
10.8727 -261.188 99.8381
15.8651 -341.988 99.2379
-197.491 -258.192 69.1873
-194.19 -357.653 68.7164
-196.945 -310.991 74.8648

'Mm NHMD 1452.2757

-305.884 -307.384 39.6002
-304.445 -314.896 37.1626
36.0059 -248.057 191.488
30.2148 -286.32 198.136
44.9316 -198.559 179.332
32.1858 -351.603 167.939
106.287 -273.982  245.87
 108.56 -299.669 244.512
186.683 -296.685 301.098
194.732 -323.721 274.164
194.887 -260.482 291.139
213.839 -297.81 318.166
226.788  -134.9 206.506
237.533 -399.423 190.087
225.844 -136.074 198.051
  243.5 -401.928  186.64
280.903 -261.407 158.115
276.914 -292.022 163.707
274.993 -227.292 158.498
275.829 -340.783 121.197
258.754 -183.146 112.538
282.028 -252.099 79.9657
281.554 -285.861 82.6448
231.394 -133.941 33.1883
243.418 -409.715 52.1466
178.165 -208.534 22.3753
189.966 -344.647 30.2522
59.1074 -77.5338 75.9545
90.0075 -481.313  83.073
111.976 -242.699 55.6349
113.459 -312.301 54.6473
-26.0759 -103.356 96.0149
2.29624 -463.888 95.8092
-45.7223 -145.227 103.057
-33.3991 -425.12 102.012
-17.0981 -161.705 122.006
-16.6586 -402.257 123.525
-9.39508 -246.865 106.885
-9.72175 -330.305 105.367
-234.631 -256.749 61.4051
-229.778 -338.151 62.5458
-207.323 -307.318 76.5549

'Mm NHMD 1454

-182.302 -269.014 52.4616
-180.95  -280.3 52.6171
82.4811 -261.934 130.157
87.9087 -297.954 133.592
103.933 -215.449 131.082
89.1812 -339.478 121.067
 160.81 -284.291 183.113
160.316 -305.044 178.411
246.613 -317.618 234.075
245.755 -333.368 204.135
247.171 -289.521 220.066
261.222 -321.641 239.914
286.499 -176.16 162.474
295.397 -369.839 169.874
274.865 -150.866 113.897
 269.19 -415.763 103.293
329.057 -283.294 95.4037
332.921 -315.648   86.44
329.828 -249.595 93.1837
321.471 -343.671 70.9173
320.552 -215.963 76.3022
318.003 -258.574  26.924
314.376 -297.353 22.0051
276.366 -163.001 12.1465
275.266 -382.78 6.49364
217.412 -228.902 19.0449
214.045 -327.397  4.0535
137.361 -103.186 71.4736
132.619 -448.433 30.7603
148.937 -254.085 24.6415
 149.27 -298.954 23.5924
59.6983 -126.758 94.5112
54.5153 -427.169 60.3896
41.5928 -156.645 92.4162
36.9202 -386.354 78.3856
61.6102 -177.435 101.245
55.9011 -360.701 94.8656
59.4085 -246.969 75.2058
55.3009 -314.418 71.8493
-114.615 -228.801 61.0824
-115.028 -317.978 48.9193
-123.945 -274.994 58.2159

'Mm NHMD 1455

-118.849 -300.818 50.4606
-116.889 -311.323 54.1885
151.826 -260.397  162.37
162.909 -308.543 165.403
161.597 -207.79 154.541
158.087 -343.105 152.957
226.304 -280.594 218.417
224.834 -303.867 215.266
296.317 -307.19 264.524
304.494 -332.642 246.238
299.829 -273.569 264.234
 330.76 -308.993  269.34
334.225 -148.033 170.702
356.278 -397.923 164.632
334.144 -143.598 161.802
 358.58 -397.851 167.333
393.759 -267.695 140.716
398.389 -300.844 137.287
392.594 -233.329  135.28
387.351 -335.223 119.955
 378.63 -202.715 115.968
384.357 -257.148 69.5346
386.804 -283.359 68.9655
348.229 -147.883 34.2928
361.685 -384.535 21.2252
281.644 -215.617 23.1487
288.911 -323.42 13.5543
186.184 -94.9059 95.4494
 205.65 -463.398 55.1387
230.252 -245.771 35.9697
227.604 -300.473 32.2719
113.904 -123.53  110.05
130.548 -445.596 71.2863
104.953 -156.873 112.443
108.673 -417.147  76.602
 123.77 -178.691 124.685
 121.05 -393.14 105.645
133.229 -229.289 111.936
123.767 -332.229 89.8271
-53.5949 -251.811 67.5796
-23.2733 -346.688 64.6593
-57.7928 -302.204 65.5499

'Mm NHMD 1457.2768

-317.617 -292.93 52.3405
 -316.8 -303.887 54.8754
-38.4049 -231.477 159.417
-39.6015 -291.925 163.785
-47.8353 -190.987 139.925
-56.8152 -331.805 131.043
17.2469 -259.988 211.776
19.7325 -280.219 209.048
83.4747 -283.796 258.664
101.549 -306.293 237.832
90.2121 -246.654 255.715
109.273 -284.038 279.817
121.875 -124.775 159.363
152.896 -368.451 157.647
121.251 -119.895 138.103
 154.25 -369.429 157.575
189.827 -244.746 143.154
193.678 -275.955 132.051
184.297 -210.902 134.808
190.968 -310.761 96.6517
 178.26 -179.906 101.433
187.055 -226.672 62.3472
186.636 -272.733  62.708
135.772 -143.63 19.9532
149.429 -358.096 31.7927
82.2512 -197.197 17.6213
89.6333 -309.561 16.5775
 -22.12 -85.035 63.5905
6.01524 -435.204 54.3327
26.7618 -230.094 26.9415
27.0083 -282.475 27.3339
-97.515 -113.853 79.1061
-75.3617 -419.129 68.8361
-110.075 -145.662 85.7554
-95.5531 -387.651  76.896
-85.0449 -163.881 100.239
-77.9346 -371.13 98.3668
-80.0393 -232.748 82.7882
-79.0426 -305.221 82.2592
-262.459 -252.072 57.0748
-250.673 -335.899 59.6573
-245.013 -297.775 61.5859

'Mm NHMD 1458.2769

-301.295 -295.788 52.2962
-301.171 -305.922 54.7883
-25.0476 -249.196 159.117
-17.079 -289.408 160.757
-30.5006 -203.037 140.667
-25.7491 -341.428 137.486
45.8279 -269.044 219.012
47.4655 -288.624 219.178
126.003 -290.622 273.316
131.093  -315.2 251.822
127.391 -258.95 268.382
143.752 -286.528 285.363
172.285 -153.89 195.992
176.081 -389.224 144.476
152.376 -130.972 151.052
 186.49 -374.588 162.321
 214.71 -253.621 127.979
212.412 -280.634  130.63
214.035 -218.609  129.23
209.581 -323.995 107.814
193.589 -182.023 93.8622
197.253 -236.714 58.5673
 200.21 -272.242 59.3384
159.135 -137.538 17.4492
173.004 -380.84 25.1401
103.878 -201.808 17.5618
115.835 -320.437 16.1417
 5.3922 -85.7068 71.4814
30.3871 -451.099 58.4007
51.0576 -233.874 41.6472
53.8521 -296.066 42.1922
-75.2781 -113.211 89.8081
-51.2669 -430.926  77.193
-87.5391 -138.766 95.4878
-75.5652 -403.693 87.6643
-65.9456 -166.296 110.889
-65.3241 -375.536 99.3132
-60.0304 -245.173 94.6267
-57.6828 -308.021 93.3891
-242.262 -250.336 60.5263
-237.848 -333.915 59.7693
-245.118 -296.762 66.0279

'Mm NHMD 1459.2770

-242.566 -284.698 52.3741
-243.755 -296.251 55.3225
40.0307 -238.948  160.05
 28.222 -286.043 160.437
23.7665 -192.071 142.109
30.7212 -337.532 143.993
98.1767 -268.137 207.366
 98.947 -289.958 204.804
177.955 -293.166 256.872
188.901 -314.887 235.826
190.193 -264.94 253.675
199.728 -291.801 266.807
232.422 -167.944  185.35
227.314 -375.638  156.26
225.685 -144.905 152.503
228.698 -382.896 153.104
276.728 -260.015 132.402
270.532 -294.281  132.82
 272.39 -227.772 125.756
259.674 -336.018 90.6197
266.734 -197.641 97.8895
265.129 -246.815 51.6579
267.979 -280.902 49.4816
218.382 -145.42 23.9934
221.432 -371.784 8.27035
157.925 -207.356 20.1562
162.257 -316.083 11.1795
70.5237 -94.4833 89.0243
78.1503  -447.7 45.9764
107.689 -234.224 31.1737
106.826 -288.835 29.0746
-4.65899 -116.074 105.804
0.84271 -429.792 65.3432
-22.2239 -150.012 105.741
-25.4806 -400.081  75.219
-8.48969 -169.838 114.216
-10.9003 -377.236 88.1284
-0.948358 -239.349 84.1409
-5.20125 -312.385  80.926
-179.933 -239.06 69.0344
-175.268 -325.129 54.4041
 -166.7 -287.737  71.102

'Mm NHMD 1460.2771

-229.66 -293.425 52.2242
-227.257 -304.655 53.6012
62.3801 -230.451 161.192
65.8248 -287.628 162.168
 44.443 -197.624 144.872
47.0272 -320.457 145.101
129.698 -257.545 209.411
130.025 -280.344 208.931
196.986 -283.426 261.347
213.492 -303.497 244.975
207.899 -250.29 259.653
218.258 -285.982  277.45
232.101 -119.272 170.274
257.769 -382.829 150.821
237.837 -122.844 166.843
268.018 -370.424 170.571
303.157  -245.1 138.747
308.509 -275.729 132.064
 302.13 -210.936 135.265
300.057 -308.416 117.437
289.907 -180.901 114.055
295.943 -233.196 68.6656
296.605 -260.958 65.0823
239.077 -124.501 40.6428
256.452 -363.562 24.0216
 191.15 -184.065 26.8346
199.829 -306.491 14.5569
76.3732 -82.3123 99.1748
 103.08 -440.031 59.1382
133.749 -221.322  36.635
137.885 -282.385 33.3475
6.16761 -112.651 112.166
 28.984 -421.944 75.0274
-7.71726 -139.806 106.795
6.45718 -389.509 84.2775
16.1719 -164.401 119.349
16.2025 -372.032 98.1012
29.7337 -238.229 89.0973
31.6096 -298.91  84.606
-161.787 -244.311 72.5494
-155.632 -333.371 64.2956
-156.062 -294.177 69.7829

'Mm NHMD 1461

-229.21 -293.569 51.8717
-227.471 -300.233 50.0085
48.6404    -238 169.595
44.9153 -282.234 168.877
56.9653 -187.126 159.022
49.4132 -324.933 157.384
127.419 -258.086 224.582
 128.79 -280.597 224.195
216.027 -278.33 277.262
 225.24 -298.613 251.595
219.157 -248.04 269.645
235.194 -274.417 284.443
242.543 -120.214 176.363
270.987 -361.468 166.889
242.031 -124.928 170.521
276.691 -356.311  175.09
301.861  -235.2 141.836
302.839 -269.899 142.426
299.057 -202.835 135.333
296.984 -310.904 121.666
283.501 -164.45 107.007
293.788 -223.295 61.8847
297.302 -261.778 66.6121
249.559 -129.519 25.2753
267.837 -363.029 43.2425
187.558 -194.047 13.9096
 194.87 -310.505 18.8686
89.8725 -70.4953  71.597
120.564 -447.24 76.6326
132.181 -225.106 31.9127
133.951 -291.329 35.4164
11.5406 -101.17 95.8383
 38.656 -429.792 100.948
-9.71589 -132.162 105.373
8.38742 -396.637 119.934
17.4068 -152.641 113.772
23.3345 -375.533 126.311
17.5465 -232.015 91.6169
23.5799 -308.87 95.2604
-171.174 -246.133  58.413
-174.513 -327.103 66.7648
-176.327 -291.185 59.2435

'Mm NHMD 1462.2774

-177.503 -299.404 52.5509
-178.127 -312.445 56.0984
40.7062 -271.291 135.338
51.3734 -314.281 139.422
50.6424 -232.565 128.402
53.3614 -345.243 128.178
108.345 -290.682 187.208
110.113 -311.21 185.379
192.591 -310.179  243.15
198.254 -331.498 219.768
195.685 -295.013 233.967
206.582 -312.277 236.139
233.376 -202.418 190.335
231.565 -386.74 159.013
227.858 -181.969 155.325
235.038 -388.359  156.48
273.973 -277.347  127.99
275.834 -315.392 120.288
272.244 -245.838 119.257
272.678 -341.508 100.079
266.497 -224.427 100.253
265.347 -258.503  48.768
265.882 -300.561 46.6065
228.066 -180.732 28.6125
239.738 -381.447 23.7751
173.009 -234.558 17.0753
 177.75 -333.212  13.578
89.1671 -131.333 74.0151
  101.9 -443.137 57.2389
111.825 -266.046  35.709
112.971 -307.568 31.7665
26.6035 -159.842 90.9846
34.0263 -423.177  63.582
12.3359 -185.771 88.8672
 15.077 -396.802 79.9482
26.6232 -199.868    99.5
27.9309 -387.095 89.0775
34.7256 -267.303 73.6238
32.1447 -320.069 72.4619
-118.285 -263.375 61.2476
-119.594 -341.215 57.6228
-131.116 -304.257 59.0031

'Mm NHMD 1463.2773

-279.151 -296.691 55.0101
-278.032 -306.822 55.9671
 7.3579 -247.716 168.956
 -3.161 -304.572 167.102
-22.6373 -209.058 146.468
-23.0707 -344.525 147.235
56.2086 -275.518  219.16
52.4825 -298.205 215.371
130.643 -303.819 262.453
125.323 -326.673 232.774
 133.13 -269.972 256.839
156.721 -309.239 266.705
166.665 -154.659 170.929
175.725 -389.653 160.242
176.772 -168.377 181.069
186.829 -370.859 181.667
 223.95 -269.105 131.645
216.719 -307.432 138.228
220.042 -240.187  136.19
 217.72 -340.09   100.5
 205.96 -198.921 98.1898
210.379 -254.621 58.5495
209.314 -285.968 57.1099
157.418 -156.788 30.9158
 172.18 -384.134 20.2362
103.856 -213.134 27.0298
114.534 -332.302 17.3483
16.2483 -105.776 99.0053
33.6596 -460.25 60.0335
55.6228 -243.954 43.6607
59.5445 -303.936 37.0745
-59.239 -125.966  117.44
-38.5069 -444.275 80.8583
-68.3347 -156.423 119.022
-63.9344 -416.364 89.8272
-45.742 -174.839 121.701
-48.4414 -391.608 113.529
-45.6786 -257.836 91.5381
-46.1669 -324.19 91.8793
-219.915 -247.202 74.4679
-218.601 -349.259 73.1089
-218.096 -299.605 71.4931

'Mm NHMD 1464.2775

-280.246 -282.017 50.3317
-277.984 -291.536 50.9712
 5.9723 -248.59 155.026
 1.4789 -292.913 153.577
-11.8765 -208.947 140.139
 6.0743 -313.577 148.592
72.7031 -273.101 207.468
71.8349 -297.632 205.308
 146.58 -298.783 253.563
155.876 -323.958 231.858
151.122 -266.129 253.236
166.814 -301.838 272.248
190.991 -154.695 164.987
192.316 -394.171 143.789
 204.73 -167.936 180.782
217.448 -362.035 173.726
242.318 -267.293 135.735
242.099 -296.139 130.826
241.854 -238.917 131.797
237.967 -334.308 100.259
238.042 -202.58 108.552
233.349 -243.81 57.5612
231.281 -287.571 55.2677
192.336 -143.756 35.8138
195.765 -384.598  25.985
124.881 -209.871 25.6104
137.305 -322.734 13.4991
38.9857 -93.8271 89.3528
51.0678 -451.909 52.4195
81.0283 -234.686 37.9494
79.3039 -300.017  29.988
 -35.68 -122.757 106.457
-20.286 -430.86  66.049
-49.8787 -155.49 110.499
-42.6923 -395.469 98.2901
-30.2174 -175.699 117.237
7.47329 -382.81 117.385
-25.0275 -244.791 93.1552
-17.7122 -315.036 84.0021
-209.206 -240.385 69.9413
-209.472 -319.018 59.2254
-205.965 -288.957 60.5401

'Mm NHMD 14x

-223.283 -287.051  53.923
-226.684 -305.36 52.1746
61.4942 -239.414 163.591
60.4132 -289.324 161.046
36.7433 -204.653 144.151
 52.226 -326.248 146.154
127.989 -264.862 212.494
128.891 -280.09 214.086
203.973 -284.445 268.731
216.255 -304.433 251.691
208.967 -257.79 268.385
222.039 -288.049  282.11
 244.52 -133.022 183.024
273.611  -378.5 164.428
239.229 -125.369 160.529
278.486 -373.85 176.614
310.056  -243.3 129.763
311.624 -274.252 126.728
302.764 -210.922 125.605
310.436 -311.405 103.594
285.515 -175.154 95.4928
289.893 -227.187 49.2113
  300.7 -266.255 50.6944
235.609 -130.178 23.2542
257.613 -366.755 27.0364
177.659 -200.079 25.5592
193.604 -313.511 20.0404
74.3771 -93.3065 79.7242
119.477 -438.999 71.4649
128.741 -229.146 38.3515
135.571 -295.94 35.1284
3.04583 -123.795 98.2973
38.5418 -428.268 79.3554
-8.42022 -153.271 106.638
15.6054 -397.367   89.02
14.2538 -166.763  113.27
33.2394 -380.42 101.183
19.6522 -247.839 90.3422
24.1627 -310.729 88.9118
-150.091 -247.577 69.8109
-147.163 -341.483 65.4075
-152.534 -296.297  65.861

'Mm NHMD 1574

-170.194 -271.39 51.6781
-169.381 -280.613 50.6262
57.0628 -243.811 144.152
57.3161 -283.278 142.704
63.9023 -202.001 135.136
64.6355 -323.443 129.804
113.265 -261.184 186.868
114.815 -280.676 185.972
189.415 -285.616 240.986
191.145 -298.549 222.305
193.071 -268.837 236.222
212.894 -287.125 231.912
235.509 -160.099 165.274
244.124 -354.32 159.628
231.235 -146.905 142.642
245.538 -362.458 147.454
279.211 -251.532 114.055
278.348 -282.196 119.319
 277.79 -223.333  117.24
278.746 -314.294 86.8838
271.674 -194.191 89.4349
275.464 -232.107 53.4682
277.187 -271.117 50.6284
219.619 -151.804 23.6171
227.903 -358.112 24.7467
167.234 -208.881 23.7485
 171.46 -306.128 20.0613
93.4138 -100.193 81.2555
103.369 -419.573 59.9454
120.353 -232.079  38.689
124.273 -284.022 32.1626
25.1254 -129.316 98.6254
32.2883 -397.859 76.9471
14.2483 -158.005  101.11
13.5338 -373.071   85.88
27.2034 -171.45 106.225
23.7291 -352.111 95.7883
34.7469 -213.218 96.5188
31.8212 -293.542 76.2171
-117.043 -232.864 61.4291
-115.244 -310.354  58.233
-108.071 -274.251 62.3571

'Mm NHMD 1578

-303.885 -293.679 54.8287
-303.12 -304.718 53.5164
18.0103 -227.522 175.804
12.9128 -313.277 176.846
-30.7793 -196.353 137.486
-27.484 -342.416 144.601
54.4429 -268.202  218.69
57.1454 -286.691 220.947
130.713 -290.901 279.231
141.865 -313.304 256.946
134.587 -256.018 267.009
168.796 -294.107 278.808
162.975 -123.678 178.283
195.227 -393.672 180.588
 165.18 -116.784  163.85
193.608 -409.574 145.716
241.377 -252.248 156.945
 238.95 -280.743 162.314
237.935 -224.147 156.891
243.697 -331.425 129.338
221.582 -170.506 116.284
237.798 -236.218 73.9953
241.391 -275.653 74.5689
198.934 -127.078 25.3725
214.953 -390.143 38.4706
137.434 -208.551  23.133
137.536 -321.729  28.471
32.7002 -76.3796 74.2343
55.0672 -460.758  80.035
85.6498 -236.674 35.2686
83.6315 -299.928 35.9343
-57.2109 -95.5533 101.071
-36.6048 -446.838 97.0162
-69.6251 -137.647 91.7397
-65.2992 -407.107 96.5086
-61.3546 -151.042 107.315
-58.6364 -391.634 107.056
-35.4019 -236.918 86.8685
-39.9111 -319.591 90.4081
-271.645 -245.833 60.8258
-239.414 -337.512  64.218
-260.568 -296.136 59.7103

'Mm NHMD 1579.2

-298.681 -312.512 49.1465
-295.459 -322.901 55.2185
 2.8821 -261.889 171.579
-14.0269 -306.607 168.967
 8.7013 -212.513 165.063
 4.1411 -354.76 162.363
69.9523 -287.07 223.981
72.5625 -306.977 220.922
146.543 -312.257 272.493
153.787 -329.147 254.328
145.905 -279.053 266.476
186.192 -308.388 265.125
175.792 -152.043  175.91
206.541 -395.833  179.53
177.756 -150.452 157.417
205.671 -398.829 173.366
240.081    -274 141.256
246.839 -296.396  139.12
239.014 -251.267 139.912
244.967 -351.153 99.3036
233.962 -204.957 106.912
 241.55 -258.145 58.5891
244.161 -289.306  56.259
187.301 -153.556 30.6272
201.302 -404.894 28.0066
129.625 -223.965 18.6846
133.268 -341.307 20.4727
39.5473 -101.063 86.6487
56.5055 -474.277  69.982
70.3218 -260.371 35.4571
77.0708 -315.988 37.5805
-44.8111 -129.14 105.867
-26.981 -456.736  84.134
-58.4551 -163.816 108.755
-55.8144 -430.169 100.513
-35.6237 -177.944 123.012
-41.0235 -404.829 114.392
-33.2497 -257.62 99.6552
-34.835 -333.583 97.5884
-268.149 -276.443 62.0067
-257.318 -349.877  57.883
-251.881 -314.833 65.6465

'Mm NHMD 1580

-199.961 -287.042 10.9171
-199.298 -300.286 11.7627
75.3044 -229.631 151.964
73.2194 -281.491 156.099
  68.14 -185.067 133.683
70.2992 -326.804 134.493
149.989 -251.724 213.249
149.188 -270.837 212.357
212.046 -271.714 268.243
236.496 -299.043  249.02
231.954 -241.474 267.548
247.259 -273.884 283.486
255.272 -117.472 170.986
282.716 -372.255 170.746
257.162 -116.856 171.743
 284.96 -371.283 166.896
321.645 -238.687 149.247
326.524 -269.13 145.725
320.996 -212.349 143.304
322.892 -302.043 130.307
 314.53 -176.488 118.767
327.175 -222.852 68.5389
326.504 -261.169 69.4322
275.912 -116.183 29.7982
292.292 -378.522 47.7763
 234.01 -201.873 18.1347
230.355 -311.529 17.2183
117.922 -69.1586 74.1586
140.625 -451.448 70.7058
162.878 -222.527 30.1293
167.389 -285.245 30.6025
35.2241 -97.8099 83.0718
58.1135 -425.706 78.1057
21.0457 -126.34 85.6046
30.2501 -400.402 85.0651
38.6618 -148.37 99.4093
41.6708 -373.305 98.3567
53.5826  -227.9 73.7514
55.0312 -308.152 75.7749
-136.389 -238.287 25.4328
-125.905 -328.572 26.7947
-125.087 -287.018 36.8639

'Mm NHMD 1583.4106

-300.233 -376.996 -87.953
-299.731 -389.488 -83.1969
-31.6999 -295.923 132.218
-25.0934 -341.656 139.041
-23.6411 -226.686 108.287
-23.8827 -381.315 124.884
 27.641 -296.05 198.551
28.3648 -319.097 202.118
85.3387 -304.148 270.116
106.088 -331.636 259.497
92.6593 -268.254 264.857
 109.96 -301.456 298.618
147.712 -146.483 144.435
181.298 -416.306 190.151
153.795 -151.041 165.436
  188.1 -378.283 229.178
219.507 -279.467 165.657
226.023 -311.779 167.732
216.259 -245.664 157.322
227.142 -359.58 145.055
  220.1 -214.191 112.867
238.102 -279.136 90.1568
240.744 -310.546 98.9951
217.085 -180.782 18.6402
225.597 -436.272 75.5884
159.493 -249.773 2.61801
162.277 -377.374 35.7034
23.9703 -124.446 -1.0512
49.0887 -520.801 75.4151
89.2227 -295.004 10.8361
90.3936 -353.284 22.2801
-60.8807 -154.345 -0.617272
-38.4077 -504.455  67.218
 -77.78 -184.859 4.00087
-70.7708 -471.007 63.3076
-54.1582 -204.744 34.9759
-52.5715 -438.238 80.7829
-44.0507 -295.856 33.7941
-49.1675 -376.767  41.482
-245.204 -322.654 -67.3883
-238.196 -420.547 -46.9567
-232.979 -370.969 -46.8347

'Mm NHMD 1584-4107

-287.762 -365.885 -78.1103
-286.416 -380.202 -76.626
-13.8213 -318.356  153.08
-12.3786 -354.413 153.558
-8.38992 -260.831   131.4
-6.83865  -411.6 120.093
73.1843 -334.94  219.14
76.0835 -359.936 220.103
149.421 -360.456 276.473
159.743 -383.276  254.53
150.022 -321.81 271.042
187.615 -360.304 302.332
175.517 -168.199 177.793
206.715 -470.098 167.256
194.268 -191.064 212.832
217.578 -449.337 192.221
257.903 -310.079 167.286
263.619 -347.457 163.426
262.972 -273.189 167.778
262.753 -397.438 122.348
243.631 -224.841 121.478
281.408 -291.515 87.5344
 283.22 -321.583 90.3979
236.659 -163.593   42.63
263.446 -454.814 37.1295
182.118 -244.322 9.10481
 195.41 -381.575  3.5541
47.2568 -113.608 58.8428
89.1027 -545.853  25.084
105.475 -290.277 14.5543
  112.9 -357.155 10.4482
-45.326 -145.232 51.0259
1.10085 -535.652 24.4609
-61.6165 -188.094  46.058
-41.0181 -495.361  29.713
-30.2278 -215.188 80.5829
-28.6208 -477.457 45.8636
-26.1638 -304.132  52.175
-22.1502 -389.61 41.9778
-232.457 -312.838 -46.9872
-219.954 -420.517 -52.7197
-216.838 -368.372 -39.7308

'Mm NHMD 1592M

-267.471 -274.546  53.423
-267.26 -301.402 51.3513
21.7879 -233.213 158.882
19.3918 -283.714 160.042
15.2476 -189.272  147.25
13.4388 -327.867 147.181
93.5591 -256.615 201.083
96.1959 -270.814 198.724
166.202 -283.498 265.389
181.869 -302.046 253.745
171.498 -253.968 260.372
185.088 -279.377 274.431
202.412 -123.016 158.177
225.012 -377.337 165.621
205.498 -124.546 161.607
233.316 -381.337 157.638
272.897 -244.276 141.307
274.783 -273.162 141.842
270.073 -214.028 139.708
275.305 -310.486 123.555
263.626 -182.337 119.742
269.652 -224.299 72.2448
273.755 -271.043 73.8567
209.758 -132.814   26.35
228.099 -373.644 28.3191
152.181 -200.065 33.5829
167.784 -313.727 29.4576
52.6726 -75.7791 92.7387
84.0012 -448.237 84.7356
99.1257 -232.969 46.3234
101.781 -288.719 45.7514
-18.6818 -117.322 116.596
-6.5251 -423.468 97.4115
-47.9006 -152.17 106.264
-33.3291 -386.153 108.497
-22.5942 -156.082 116.746
-19.6466 -378.699 110.695
-17.6126 -237.888 101.464
-21.5719 -308.894 97.5807
-171.295 -244.674 74.2478
-172.353 -323.493 68.4896
-186.224 -286.854 78.2668

'Mm NHMD 1593.4115

-240.941 -317.114 53.8118
-238.72 -328.881 52.7218
2.02469 -276.567 173.564
-12.0594 -326.555 175.184
 4.9786 -228.985 157.199
 8.0963 -370.222 168.533
80.7495 -311.29 238.871
78.9203 -331.109 238.922
 153.34 -341.903 290.994
168.986 -367.757  262.85
168.679 -302.489 277.691
174.144 -349.124 292.149
206.737 -186.024 173.908
198.436 -441.548 169.633
218.471 -196.141 184.338
202.014 -437.932 172.755
253.155 -313.085 140.479
245.918 -340.537 142.766
246.405 -286.282 145.093
238.928 -390.078 101.656
 238.36 -237.255 100.504
 248.36 -305.138 63.9902
247.065 -329.744 64.9293
206.145 -177.789 29.9824
  207.2 -447.365  29.294
141.421 -244.113 19.9811
146.578 -384.038 16.0759
53.2764 -116.177 78.9712
62.3421 -502.139 67.8358
74.6647 -279.59 36.8562
77.8279 -342.445 35.3311
-32.5458 -138.838 94.0623
-11.1591 -474.165 83.4448
-48.9578 -170.41 93.1137
-36.3757 -440.316 94.1973
-29.0237 -186.309 104.702
-24.8841 -420.164 110.741
-34.7018 -282.277 84.5533
-31.135 -357.102 79.9243
-170.342 -298.341 57.1853
-166.459 -351.307 48.0782
-186.768 -334.321  46.127

'Mm NHMD 15x

-195.809 -276.491  51.505
-195.381 -287.314 54.3071
70.6202 -241.543 151.454
67.1775 -283.403 150.628
75.2878 -195.297 152.826
64.0636 -322.795 139.739
137.806 -262.794 205.592
133.563 -283.305 203.412
203.314 -291.232 252.618
216.079 -312.585 233.928
213.887 -261.495 249.834
231.955 -286.039 267.195
247.834 -141.011 170.362
 269.74 -364.974 171.129
254.584 -135.601 162.432
273.765 -371.465 161.855
307.322 -250.795 136.214
310.373 -284.076 132.251
308.104 -219.625  136.27
302.383 -320.541 95.4674
297.619 -186.227 102.067
300.847 -227.955 59.9319
303.076 -266.888 57.9699
 249.47 -133.452 33.6678
257.531 -362.386 18.3299
193.911 -193.672 25.5332
198.679 -303.931 12.4028
89.9578 -91.597 92.9626
107.851 -422.213 49.0171
134.363 -227.626 40.6799
 133.73 -279.29 33.8694
25.3337 -118.577 110.749
42.4029 -404.143 67.4998
13.0645 -149.673 112.383
18.8011 -375.965 86.1748
33.2847 -166.265 121.352
30.4821 -358.633 95.1868
40.4461 -234.395 83.8361
40.9041 -301.308 80.2279
-116.887 -230.689 69.9483
-123.158 -317.411   59.02
-132.793 -278.334 63.7742

'Mm NHMD 17x

-185.513 -264.329 53.6084
 -185.6 -274.993 53.0464
-26.3498 -250.592 116.236
-27.8029 -285.675  113.78
-33.7313 -225.219 110.254
-36.9188 -309.653 108.094
 6.6699 -266.589 146.678
 6.8765 -283.593 145.746
 61.849 -285.682 194.751
69.9377 -305.86 183.161
70.6226 -266.599 191.165
82.4249 -286.623 202.402
118.966 -186.451  155.64
124.691 -345.752 150.326
124.505 -174.844 129.873
126.711 -360.425 122.285
162.463 -261.45 104.619
158.173 -293.486 93.9421
159.268 -230.678 92.0415
155.714 -319.729 73.7765
153.975 -206.194 73.2528
142.417 -248.504 36.2361
141.662 -275.417 34.5251
102.093 -172.865 26.1253
113.016 -350.383 20.2824
60.4297 -226.662 19.7489
 62.317 -302.657 16.0578
 9.2529 -147.846 73.0437
15.6939 -382.116  52.997
22.5299 -246.354 27.7365
21.7415 -282.437 26.6592
-35.0143 -167.856 88.3875
-40.1648 -366.444 64.3994
-51.9679 -187.134 81.7195
-53.6226 -345.856 68.2337
-42.3062 -201.587 85.6014
-48.0247 -331.961 77.2523
-45.3077 -247.453 60.9761
-51.7696 -289.58 60.5791
-136.212 -244.01 55.5524
-137.876 -293.004 50.6704
-146.525 -269.146 55.4414

'Mm NHMD 20

-280.896 -295.985 34.2474
-278.828 -304.449 35.0133
72.0725 -229.642 183.952
81.3063 -287.185 191.314
79.6605 -178.858 179.971
71.1688 -338.007 170.475
156.223 -249.546 236.828
155.836 -274.216 237.956
229.744 -275.957 297.228
248.642 -302.293 272.035
238.075 -238.524  291.51
259.195 -273.296   305.8
254.134 -95.6078 179.874
294.626 -379.751 165.791
254.998 -93.9955 172.904
295.347 -379.104 167.508
337.088 -229.761  156.79
343.676 -261.241  144.96
336.907 -198.079 145.665
335.992 -314.503 110.279
323.286 -153.567 99.5026
337.309 -226.246 67.6558
335.863 -261.959  68.452
267.837 -103.708 22.2023
289.779 -387.898 45.0493
212.387 -185.986 19.8387
230.082 -321.18 23.9766
 82.212 -57.7312  80.986
124.868 -455.454 102.932
150.393 -225.267 41.0222
156.493 -289.813 42.6865
-4.25932 -87.246 112.388
33.3765 -443.11  114.77
-15.8145 -123.895  113.25
1.95604 -412.015 121.401
13.4877 -142.95 119.883
24.6025 -384.155 127.929
32.8293 -229.488 95.4937
35.2614 -311.944 96.4009
-203.241 -244.953 55.7152
-210.956 -358.594 47.3201
-166.397 -292.47 76.1612

'Mm NHMD 2629.1443

-320.261 -326.108 43.3625
-320.853 -329.19 46.8486
22.1144 -266.933 184.424
15.9068 -322.89 181.749
9.15338 -216.545 159.976
5.87225 -369.962   163.8
91.3254 -295.772 228.954
94.0739 -318.062 229.144
178.817 -321.493 278.545
176.041 -341.678 257.116
176.702 -290.61  268.76
205.816 -322.389 293.044
198.677 -158.652 179.557
 216.12 -423.575 170.374
189.381 -148.996 144.482
215.647 -427.676 149.672
264.563 -287.416 143.466
267.567 -315.235 144.343
260.457 -257.054 144.236
259.402 -361.897 114.548
250.636 -214.695 110.358
258.893 -270.023 64.5337
261.155 -310.118 66.5626
206.697 -165.669 23.5866
224.944 -422.215 31.7963
150.869 -235.084 14.5996
154.244 -360.61 23.1166
39.2631 -104.493 83.2616
55.0231 -500.65 83.6631
91.1898 -276.072  32.196
92.4882 -329.034 37.7652
-47.3827 -124.614 109.004
-36.498 -483.284 104.955
-64.114 -169.116 104.058
-65.9926 -439.521 111.027
-40.6497 -176.298 113.682
-38.3414 -420.78 122.982
-33.5485 -264.377 94.1102
-32.2129 -351.583 91.9943
-290.758 -285.883 52.3273
-240.834 -370.555  63.411
-229.638 -327.773 70.7987

'Mm NHMD 2751.1446

-232.725 -292.204 46.8004
-230.192 -306.373 50.9887
22.5922 -247.632 158.516
35.4213 -298.949  162.34
26.9028 -201.007 148.826
19.0073 -345.556 133.479
89.9012 -267.339 212.985
90.1165 -290.914 212.671
163.393 -286.245 261.312
171.482 -307.52  243.16
 165.59 -257.093 259.577
181.779 -281.625 271.136
195.385 -133.837 160.983
228.333 -373.678 153.187
198.379 -132.892 159.568
230.084 -372.76 155.636
265.342 -248.864 126.483
269.543 -276.247 124.349
261.811 -214.624 130.101
266.224 -310.511 97.0171
 257.68 -188.975 100.082
255.858 -230.005 60.3329
262.697 -268.556 54.2562
208.813 -135.061 30.9031
225.151 -361.043 22.1487
154.006 -198.319 17.6757
161.201 -305.341 13.7944
54.2966 -88.5014 83.5448
83.6104 -437.687 49.5482
98.4577 -234.73 29.2844
102.348 -282.756 25.1024
-15.8218 -117.284 96.3993
7.02716 -423.962 62.1492
-28.647 -146.704 95.6156
-18.7677 -396.543 75.1144
-13.4675 -168.885 108.992
-9.89086 -376.664 87.9746
3.70751 -244.313 85.3606
3.14426 -306.225 81.7526
-170.23 -245.128 65.8992
-170.451 -338.73 56.7931
-165.413 -294.329 62.9275

'Mm NHMD 2757

-120.65 -282.052 61.7616
-129.117 -302.003 68.0643
127.279 -244.498 145.583
126.137 -293.38 147.342
145.078 -205.207 138.931
121.633 -324.446 134.838
185.484 -266.638 193.733
185.187 -286.307 191.994
254.862 -286.016 243.164
 264.56 -308.173  227.32
260.673 -258.457 241.525
282.646 -290.038 242.413
290.397 -145.235 150.753
303.296 -378.871 144.905
293.588 -144.005 142.045
309.717 -374.843 147.347
351.786 -253.777 127.709
352.525 -286.486 123.561
345.264 -221.836 123.109
337.358 -327.837 95.9343
332.349 -188.769 85.3574
341.427 -243.553 46.8425
343.233 -277.201 47.1118
291.976 -143.87 13.5166
 303.35 -376.631 20.5056
238.763 -210.235 16.1898
250.434 -320.235 14.4403
 151.75 -103.541 62.0741
164.973 -429.412 60.6982
 191.99 -246.912 28.1683
193.296 -284.606  24.746
82.3697 -129.103 87.4343
99.7004 -410.92 77.7113
69.2738 -158.369 89.1645
 74.845 -385.511 85.2965
94.4655 -173.818 99.6487
94.2412 -364.886 101.693
102.066 -242.204 77.8268
100.016 -303.625 77.9596
-55.6331 -245.608 65.0387
-69.2501 -327.495 62.9568
-54.4603 -284.54 64.5962

'Mm NHMD 43

-209.431 -285.663 57.7183
-208.564 -297.091 54.4165
121.781 -231.112 172.726
123.126 -282.008 180.333
103.329 -173.452  143.45
103.293 -340.173 157.121
193.741 -255.839 227.787
195.531 -274.023 231.756
273.634 -277.919 284.839
283.429 -303.38 269.219
283.554 -245.604 279.155
298.724 -280.438 300.034
302.446 -106.278 160.627
324.061 -391.877 178.863
329.995 -131.394 188.627
346.348 -362.945 200.744
378.146 -252.77 165.466
376.218 -285.315 152.391
373.565 -223.365 150.579
366.051 -333.688 135.147
 356.91 -176.898 105.227
364.472    -245 73.2248
374.638 -277.654 78.3535
326.831 -129.655 27.6168
332.292 -395.038 44.7278
274.748 -197.666 21.8618
266.969 -326.564 32.6304
 144.26 -64.1716 72.8593
159.469 -459.752 88.3403
197.367 -240.06 46.1373
198.519 -292.352 50.3781
60.5128 -88.0838 89.6149
75.8578 -446.065 96.9949
45.7861 -126.868 91.7416
 46.286 -414.742 102.273
76.7831 -137.744 108.389
73.5201 -392.768 120.749
 81.599 -237.366  91.608
73.7649 -320.941 94.2905
-145.598 -233.749 66.5086
-151.225 -357.26 56.4526
-116.195 -288.766 75.1811

'Mm NHMD 47

-338.711 -325.569 47.8156
-340.845 -333.356 49.1162
12.7658 -267.35 181.446
 5.0814 -310.534  185.43
-3.8912 -219.317 158.412
 1.8225 -353.157 182.548
98.4511 -290.057 231.208
 96.762 -312.982 232.067
171.724 -317.562 280.583
185.021 -346.135 256.663
178.292 -278.46 267.699
191.108 -319.32  289.79
200.036 -162.879  158.69
210.868 -425.672 166.879
212.791 -168.347 164.469
224.035 -414.977 175.481
268.967 -290.588  128.97
269.156 -320.944 136.287
267.585 -264.73 132.954
 251.19 -374.535 97.4093
243.016 -211.905 95.6239
250.253 -279.28 58.6281
247.539 -304.98 58.3134
191.841 -163.188 35.6832
201.805 -424.332 26.8717
143.349 -232.59 30.6455
144.309 -358.111 23.1572
36.8837 -111.114 103.931
47.3223 -489.009 72.2228
 78.104 -268.948 47.6824
78.1505 -328.508  44.115
-50.2389 -129.391 122.293
-34.4029 -463.985 91.7401
-75.6882 -157.84 125.314
-60.0319 -429.667 105.352
-49.6817 -182.155 134.171
-43.1798  -407.2 122.887
-37.1363 -276.608 100.205
-42.8917 -343.191 94.0401
-235.55 -264.299 85.2205
-228.158 -354.428 60.7346
-234.414 -317.364 74.4955

'Mm NHMD 56x

-300.274 -296.332 58.8942
-304.417 -320.978 68.8357
49.0488 -266.973 202.229
  43.17 -329.621 200.358
23.7654 -224.44 177.194
 11.512 -371.607 174.799
108.497 -308.957 249.073
109.194 -328.362 248.863
197.215 -342.09 314.541
206.522 -360.266 290.467
204.577 -308.545 303.515
223.115 -340.506 321.804
  240.4 -176.952 207.265
247.234 -428.301 193.536
244.237 -176.702 199.384
254.552 -419.454 192.203
287.827 -300.99 158.586
284.327 -328.557 158.466
287.583 -275.124 155.743
269.688 -379.906 116.687
268.047 -225.233 111.206
269.047 -291.017 70.7017
273.684 -317.457 72.5692
238.595 -173.889 50.7017
231.799 -429.11 49.9954
176.951 -237.766 38.2506
183.093 -370.034 30.4722
65.5184 -95.5203 95.7108
66.4869 -509.134 71.9967
104.403 -270.609  55.123
110.613 -330.137 50.1445
-12.6566 -125.689 113.488
-13.1234 -473.866 93.7804
-35.9874 -160.363 122.904
-43.3904 -440.693 115.113
-12.1665 -177.863 142.047
-28.0086 -421.708 128.903
-10.9417 -263.53 112.543
-10.3099 -348.736 103.451
 -267.7 -265.857  74.488
-245.129 -385.535 73.2612
-217.099 -310.379  86.873

'Mm NHMD 5x

-190.52 -247.293 53.5411
-188.44 -256.82 53.5457
-17.9236 -227.783 117.968
-15.3918 -254.701 117.967
-3.7635 -189.874 118.126
 -1.915 -289.113 119.221
44.7773 -238.896 164.816
43.5768 -257.935 164.143
104.846 -262.082 218.065
113.713 -281.999 195.149
111.295 -226.411 207.815
126.146 -255.692 220.768
161.399 -180.811 193.749
166.763 -326.82 138.241
173.881 -139.712 131.307
172.754 -323.545 139.108
202.876 -229.173 112.126
201.936 -262.801  105.42
196.134 -201.353 110.918
194.648 -288.785 88.7868
190.032 -172.91 84.7125
187.863 -216.364 45.6219
191.248 -250.314 45.8393
134.605 -142.525 14.9284
140.877 -330.759 25.6685
109.661 -182.214 15.5832
104.241 -278.168 17.3987
36.8734 -103.07 90.0656
48.8061 -372.439 64.5005
 60.812 -209.797 31.4194
59.8928 -254.209 30.0676
-14.9491 -122.355 100.625
-12.7737 -360.54 76.8445
-33.0505 -142.626 103.907
-29.4804 -347.407 78.3099
-21.151 -156.679 102.488
-26.1152 -324.193 87.7988
-24.2218 -214.864 73.2257
-19.8962 -267.914 67.6768
-146.999 -213.935 60.3635
-139.852 -280.697 54.7814
-141.405 -247.18 56.3997

'Mm NHMD 84

-288.547 -288.408 53.2985
-290.055 -298.563 54.9124
-19.3411 -254.839 149.246
-22.1744 -299.686 150.829
-22.9203 -217.385 134.822
-18.4955 -337.173 138.614
37.2305 -278.768 196.829
36.4067 -297.233 197.272
114.549 -300.823 252.042
126.339 -321.33 236.019
122.529 -281.257 245.039
 133.44 -300.892 266.764
163.181 -176.839 178.594
174.277 -382.921 165.751
165.891 -168.33 161.712
179.126 -386.065 164.673
 210.13 -271.44 126.473
209.502 -303.55 125.528
205.398 -240.36 123.059
207.794 -336.481 103.671
200.676 -210.902 96.9016
196.622 -259.357 50.8832
199.239 -292.301 48.9734
156.298 -168.039 22.7113
163.254 -381.209 26.6255
92.7825 -228.645 18.6235
93.7884 -325.136 20.6196
 15.999 -111.004 75.0666
20.1766 -447.314 56.1008
31.3267 -255.111 38.4305
33.2142 -309.676 41.4668
-57.6747 -133.537 92.6392
-54.4154 -430.78  74.541
-73.2629 -167.67 95.5319
-76.999 -387.518 94.7099
-54.5205 -184.244 106.775
-60.008 -377.219 98.3134
-46.8449 -256.958 81.6796
-47.5451 -314.17 80.8908
-230.085 -252.927 66.4827
-226.584 -340.542 65.8686
-222.123 -292.795 69.1732

'Mm NHMD 847.1411

-155.47 -271.627 11.5998
-154.71 -284.209 10.6708
 47.965 -239.555 114.292
48.8896 -276.491 116.922
59.2183 -200.796 118.078
61.1853 -311.678 112.767
102.757 -255.405 169.057
104.946 -274.405 167.689
169.458 -278.886 233.762
179.419 -300.167 205.784
178.326 -255.174 224.083
182.714 -280.92 243.578
 217.13 -157.977  187.68
231.155 -356.793 146.173
222.454 -133.707 140.586
240.581 -362.332 136.859
272.255 -241.004 124.865
 271.43 -278.627 126.127
 271.31 -217.473 124.504
270.853 -309.779 102.759
265.162 -187.837 102.184
271.517 -229.339 61.2562
271.574 -269.528 60.6711
223.551 -148.969 30.2975
 238.39 -344.196 22.3691
 170.61 -201.583 18.8942
179.538 -300.754 12.6185
87.9096 -111.089 75.1312
105.843 -402.486 45.0609
125.205 -227.618 21.4123
128.008 -277.55  18.496
 28.114 -136.238 77.6154
32.1122 -375.26 56.7014
12.7894 -170.155 77.8797
23.4769 -351.932 68.2619
30.3639 -179.925 86.8219
30.2475 -344.479 73.1465
37.6509 -233.692 57.2359
 38.457 -289.069 52.4435
-129.806 -246.021 19.2551
-128.165 -307.545  13.587
-95.8045 -275.963  26.309

'Mm NHMD 85

-178.339 -259.947 50.0536
-179.329 -274.548 50.5963
15.3164 -233.682 119.916
 12.717 -272.095 115.813
   5.27 -203.824 111.694
 5.6229 -302.046 110.741
 62.676 -252.871 158.153
64.4429 -268.421 158.095
138.107 -269.898 217.303
135.557 -291.508 195.786
135.633 -243.957 206.932
148.205 -268.87 216.407
 190.02 -163.672 168.627
191.981  -333.8  156.22
190.598 -148.382 136.637
194.033 -344.669 141.614
227.743 -244.601 107.801
 225.54 -271.697 102.835
222.261 -213.727 102.108
 220.51 -302.977  79.101
215.928 -188.325  74.479
211.327 -225.964 38.2294
213.014 -265.978 40.1839
169.413 -158.258 14.6918
179.366 -336.891 15.8338
121.348 -204.628 15.5298
124.314 -290.479 15.6666
50.3921 -118.592  71.419
55.8807 -386.033 53.3005
73.7861 -228.553 29.3065
74.4425 -270.136 28.0942
-4.03312 -141.534 85.5867
-1.5993 -368.771 70.4726
-16.5712 -164.293 83.7147
-17.3721 -345.993 74.6039
-6.56896 -176.051 92.8432
-8.09805 -333.83 83.9077
-5.23324 -230.534 68.1912
-5.34929 -283.698 66.1716
-120.008 -229.459 59.3184
-118.245 -301.506   57.05
-125.492 -265.732 54.0642

'Mm NHMD 888

-274.282 -314.196 39.2435
-269.974 -327.322 46.6334
  71.61 -250.498 177.801
53.4588 -307.964 179.277
65.5336 -199.559 161.315
62.3113 -363.639 158.323
141.191 -279.738 236.487
141.044 -304.953 236.829
232.332 -307.636 290.604
235.158 -333.461  265.24
232.728 -272.371  280.24
253.427 -305.547 302.975
257.832 -131.978 180.446
278.329 -420.466 180.415
 268.56 -142.484 180.644
287.055 -417.394 180.501
338.925 -272.781 156.696
338.731 -305.432 155.426
335.517 -238.175 153.087
337.974 -353.919 114.134
324.489 -189.464 110.404
336.946 -250.235  63.702
334.916 -295.257 58.6075
281.234 -137.826 35.6116
296.708 -403.583 29.3667
220.968 -204.166 16.6708
227.575 -347.903  7.6081
97.5899 -85.9535 80.0931
118.141 -487.917 56.0644
148.361 -247.934 30.6852
152.663 -312.097 24.2418
2.67454 -114.062 97.6911
30.6863 -473.281 71.6681
-14.7715 -156.715 93.4939
-3.78116 -432.671 83.8515
17.5578 -174.336 123.505
15.2917 -414.374 107.522
31.5496 -252.772 101.025
32.1125 -339.905 89.4303
-183.947 -259.039 70.5683
-177.247 -376.113 52.3793
-185.768 -315.796 73.1407

'Mm NHMD 950

-182.277 -273.381 48.4782
-181.919 -284.773 51.8424
24.0024 -256.017 135.555
11.9298 -295.159  129.32
25.3627 -222.979 130.099
 7.8492 -330.065  122.37
75.0694 -283.262 175.316
73.6947 -303.077 176.933
137.404 -310.664 219.559
144.365 -331.593 205.745
142.631 -283.958 216.774
159.566 -309.53 228.167
202.406 -207.993 179.745
190.463 -385.401 150.191
195.615 -181.04 142.185
190.455 -386.729  148.08
234.954 -283.131 108.096
 228.11 -310.729 112.928
231.996 -253.207 108.011
 222.83 -343.252 85.7721
225.827 -225.49 81.5986
216.184 -268.516 40.1737
213.106 -309.959 43.3726
188.359 -197.601 6.13306
175.562 -381.325 23.0823
131.287 -235.533 20.1364
131.118 -330.677 21.0667
57.8061 -140.872 69.8558
46.3806 -418.948 62.1528
87.0712 -252.214 24.6593
84.4624 -299.453 28.4522
-2.42382 -162.468 90.2182
-8.09125  -399.1 82.5223
-13.2973 -182.408 92.9525
-26.2172 -372.273 86.9301
-1.6493 -197.17 102.758
-16.0805 -357.025 95.2564
9.74095 -259.584 67.8447
6.65009 -301.668 67.1699
-135.661 -242.967 57.3246
-137.038 -311.149 53.8697
-136.03 -280.577 57.7419

'Mm NHMD 951

-308.743 -280.319 52.8602
-310.016 -293.019 56.4943
-70.2517 -270.565 140.854
-73.3277 -305.817 142.451
-55.0819 -233.483 138.712
-73.2767 -342.661 133.748
-10.6111 -295.48 185.549
-10.7669 -311.473  185.13
81.2537 -326.452  244.01
74.7154 -306.053 233.218
71.4267 -336.677 213.821
104.818 -322.398 222.508
113.549 -183.573 166.534
120.765 -401.286 149.999
108.919 -174.398 138.335
122.882 -399.133 147.519
160.327 -291.121 125.395
158.041 -324.99 119.147
160.955 -260.121   116.6
151.106 -357.588 93.0675
151.324 -229.136 91.7584
144.188 -273.622 43.5012
145.523 -314.653 42.8619
99.3559 -190.089 23.6977
99.4793 -393.425 13.9283
45.9607 -241.593 22.5746
44.7892 -342.146 13.3396
-22.9911 -133.511 81.5596
-29.5782 -449.378 57.9203
-1.78991 -262.042 31.5572
-6.90086 -306.735 26.2998
-95.3008 -151.96 102.425
-99.6141 -428.21 73.7329
-107.996 -181.734 101.102
-120.852 -400.375 88.4501
-93.8448 -196.961 107.061
-106.948 -382.517 102.594
-96.5524 -241.913  96.185
-105.672 -339.742 88.6068
-252.732  -246.3 65.4639
-258.585 -331.546 59.5589
-251.922 -290.291 65.7199

'Mm NHMD 952

-294.413 -290.289 53.9315
-293.558 -302.52 55.3626
-14.3258 -244.81 164.706
-15.5895 -287.394  161.29
-19.0864 -200.947 152.092
 -6.103 -327.87  156.29
51.7222 -270.311 213.983
56.1041 -286.08 213.138
129.258 -287.874 267.618
139.316 -309.399 247.885
143.395 -266.306 260.989
163.623 -294.593 270.024
156.162 -126.132 164.936
181.013 -381.078 163.601
164.811 -134.031 175.336
194.388 -358.278 182.909
225.871 -247.286 142.252
229.921 -278.419 135.089
224.392 -220.106 135.363
218.376 -325.016 105.567
206.818 -180.849 107.909
222.092 -238.16 65.3111
225.851 -263.436 67.8098
172.769 -130.993 20.1054
190.784 -385.018 28.6838
113.452 -203.627 20.1049
121.022 -316.781 18.0538
7.23595 -82.0979 79.9853
33.2993 -449.011 73.3972
51.0372 -239.459 40.8834
53.4048 -292.241 43.7147
 -71.55 -108.531 101.765
-39.8553 -432.05 93.4183
-85.7065 -140.109 108.421
-64.8857 -402.083 103.246
-62.6265 -159.049 121.499
-49.5258 -378.166 116.668
-56.1611 -216.43 113.087
-50.505 -311.036 99.7218
-265.673 -254.446 63.1068
-232.547 -335.072 72.1808
-226.175 -292.306 76.5308

'Mm NHMD 953

-248.34 -292.641 54.4019
-250.014 -302.023 52.7537
59.7013 -248.272 170.877
52.9479 -305.864 170.477
29.8856 -208.961 145.145
34.8416 -347.272  149.47
117.379 -279.664 221.462
116.338 -301.443 218.694
191.151 -302.018 269.123
194.032 -326.312 251.176
 193.69 -271.494 262.493
221.203 -305.118 284.661
253.753 -170.851 204.611
270.667 -370.174 205.891
252.882 -157.718 168.653
275.637 -383.028 172.955
302.069 -268.371 131.238
299.867 -301.412 131.507
299.517 -235.928 125.861
294.002 -341.113 99.7768
279.634 -195.975 97.7118
291.966 -250.803 61.2703
298.841 -283.61 61.6275
237.887 -148.031   20.02
245.535 -389.889   21.84
181.721 -210.411 18.4996
184.975 -334.678 21.0979
78.7756 -98.0028  83.065
95.3444 -458.069 68.1695
120.045 -247.853 30.5622
120.535 -311.426 31.0436
-1.87124 -119.918  103.78
15.4439 -440.633 86.6145
-11.2228 -148.813 105.972
-8.5595 -412.606 96.2871
9.88496 -175.469 118.286
 8.3552 -389.036 111.255
9.56051 -250.926 86.8295
8.93587 -322.254 84.9147
-185.127 -248.606 64.9417
-185.245 -351.814 62.4005
-176.556 -298.005 68.4526

'Mm NHMD 956

-307.854 -292.514 51.8838
-310.257 -305.231 56.0243
40.9288 -238.747 182.112
34.0637 -299.722 184.731
29.4211 -197.837 165.368
17.6574 -348.731  170.03
103.623 -269.809 228.329
 102.66 -286.759 232.551
179.589 -287.687 290.657
195.294 -312.055  276.73
185.857 -255.195 280.691
219.135 -288.716 305.008
218.169 -133.071 174.846
230.576 -398.998 186.609
226.324 -141.183 183.847
231.504 -403.887 180.461
282.421 -263.156 154.349
285.605 -294.861 153.557
278.469 -234.42 152.062
281.063 -350.498 113.481
275.898 -186.086 96.0879
285.402  -260.5 71.2087
285.309 -280.725 73.8206
225.907 -142.741 22.3162
233.768 -402.899 35.0344
170.296 -211.654 19.1023
175.062 -339.255 22.9511
52.9903 -75.6228 70.8557
65.3013 -481.234  79.525
99.7206 -266.274 38.9273
99.3856 -288.485 41.1653
-38.3133 -101.316 84.0316
-22.8977 -452.849 89.0375
-51.7883 -138.657 89.6456
-53.6863 -420.633 95.3437
-22.2218 -160.556 110.315
-30.3871 -394.438 116.608
-12.5372 -237.267 92.0425
-7.95868 -327.741 86.3334
-280.543 -252.253 54.0329
-295.483 -344.316 38.2673
-216.419 -292.208 68.9869

'Mm NHMD 974

-275.339 -296.416 52.9287
-273.995 -308.628 53.4586
76.1809  -218.2 184.314
57.1674 -266.893  179.96
77.3534 -168.281 178.651
80.4594 -322.755 169.442
157.638 -241.991 239.719
158.065 -266.201 237.771
242.317 -265.918 292.127
250.571 -289.44 269.818
244.619 -227.657 284.157
269.188 -261.959 302.234
265.669 -91.7591 193.474
283.296 -369.083 171.648
266.601 -90.7513 190.691
293.677 -362.748 190.454
337.648 -216.657 159.213
337.757 -244.404 156.399
334.429 -188.352 152.933
334.908 -294.624  111.93
319.334 -142.59  112.58
326.177 -192.549 71.6088
326.238 -234.964 71.3645
269.815 -81.2849 39.3782
297.436 -343.807 20.6872
218.356 -157.258 24.8736
234.353 -278.686 14.7026
85.9474 -43.5258 107.846
141.339 -438.879 53.5778
159.943 -200.745  43.847
166.201 -256.693 40.7634
4.97795  -71.94 113.116
51.4234 -431.084 69.3393
-11.3351 -109.807 119.498
11.1444 -401.695 87.3154
 11.184 -132.905 131.652
28.8962 -377.776  105.79
28.5877 -214.85 104.473
38.7712 -296.655 93.4254
-223.29 -251.408 67.6563
-200.998 -356.658 56.0707
-197.399 -294.435 73.5628

'Mm NHMD 9x

-89.5411 -260.579 49.5578
-92.0353 -269.743 46.9622
175.844 -238.428 141.405
183.731 -277.867  147.23
186.419 -197.321 137.548
185.492 -316.21 138.954
245.983 -260.065 194.273
 246.72 -281.529 194.418
331.413 -289.23 246.687
341.522 -308.869 224.328
342.238 -264.165 238.669
361.196 -289.219 259.262
369.761 -149.821  173.56
381.341 -377.316 152.745
373.559 -132.875 141.279
379.359 -381.878 146.376
426.136 -257.75 121.858
423.038 -283.237 123.511
423.516 -225.945 118.054
418.719 -320.242  98.345
413.897 -192.603 88.9777
417.901 -240.323 47.6266
416.872 -272.424  47.699
373.142 -135.891 30.1085
 376.38 -365.971 18.3684
318.014 -194.414 20.5988
314.879 -307.087  20.104
235.659 -86.2532 92.9354
235.814 -434.683 56.7147
257.675 -225.519 39.0905
256.755 -280.086 36.6762
168.852 -111.846  117.06
161.586 -418.524 73.3292
146.978 -133.861 124.597
137.313 -386.028 93.1173
155.786 -153.445 117.809
150.051 -372.324 100.618
152.891 -228.189 90.4253
154.971 -297.123 85.5239
-11.1298 -224.346 63.8282
-17.0932 -311.879 56.0747
-29.6731 -268.229 55.8211

'Mm NHMD 1456.2767

-316.455 -288.566 51.2079
-314.366 -302.158 54.6658
-22.1841 -252.433 169.705
-28.144 -301.706 171.129
-11.2384 -198.18  159.87
-31.793 -354.173 151.299
44.7058 -276.637  228.46
47.8435 -296.767 230.853
123.683 -303.759 288.751
135.174 -324.308 266.349
129.043 -269.071 282.842
148.965 -301.874 299.453
161.202 -150.006 177.122
 179.66 -398.46 180.681
162.558 -153.261  175.59
188.274 -373.599 213.313
223.577 -270.784 155.314
223.474 -302.975 153.323
223.382 -228.95 144.234
219.152 -339.21 123.415
218.828 -204.051  112.65
225.739 -265.768  79.818
225.347 -285.404 77.0204
 177.29 -151.55 18.9241
179.231 -401.005 37.7681
116.302 -217.163 18.3088
 119.37 -340.406 22.6893
20.9833 -83.6219 71.3037
31.9815 -477.022 72.5518
54.8597 -251.528 42.5424
54.6534 -309.412 44.8088
-57.7865 -104.092 91.3193
-53.573 -456.563 87.1113
-77.7904 -147.419 105.538
-80.548 -420.758  98.601
-54.4774 -165.902  117.66
-61.6276 -393.686 112.107
-60.5711 -226.772 105.726
-57.5802 -343.716 109.807
-256.088 -253.493 59.7193
-253.108 -342.101 66.9278
-239.237 -297.036 67.3154

'Mm MNHN 1869.759

-369.723 -306.396 114.393
-369.613 -325.454 114.045
-54.8586 -288.127 190.522
-68.2065 -326.241 191.264
-64.3143  -245.4 177.558
-75.6281 -372.494 187.256
18.9351 -302.464 230.657
 12.834 -329.096 231.989
85.4559 -333.707 279.286
98.1304 -353.704 262.462
100.596 -307.134 269.439
126.363 -341.204  278.17
126.459 -194.085 170.593
136.232 -437.107 176.524
123.296 -183.956  141.94
129.701 -445.969 150.982
182.488 -315.604 140.863
183.518 -344.704 140.356
184.009 -279.82 135.918
165.803 -389.231 106.271
167.638 -245.336  99.577
158.874 -308.577 63.9265
157.792 -337.615 58.4235
110.942 -200.131 30.9956
110.496 -435.408 35.4446
48.9259 -262.925 32.4147
45.4722 -371.47 33.7875
-34.7982 -133.956 106.545
-38.1223 -502.26 95.5906
-6.27429 -289.008 52.0101
-9.60167 -346.15 57.9996
-110.019 -154.623 124.845
-115.538 -477.793 117.122
-129.836 -185.733  130.48
-140.585 -449.793 127.401
-103.241 -209.236 145.706
-119.852 -420.318 144.789
-108.475 -269.183 130.688
-107.484 -380.941 135.602
-343.217 -276.536 113.989
-351.249 -358.992 111.787
-299.171 -320.135 117.212

'Mm MNHN 1903.103

-305.618 -325.826 75.5116
-305.958 -338.697 78.7792
-34.7141 -316.279 172.097
-34.2427 -352.312 177.566
-27.4446 -266.021 161.553
-38.2704 -398.729 167.452
44.5967 -339.597 228.812
44.0935 -355.308 228.647
119.744 -364.57 281.392
129.852 -384.283 265.795
133.722 -340.737 279.318
141.756 -364.562 292.896
167.033 -217.761 172.715
167.785 -463.591 172.888
158.752 -205.044 138.796
156.422 -478.942 147.713
216.403 -345.634 144.537
211.867 -378.69 144.752
212.902 -306.629 142.178
202.563 -412.338 105.661
 207.09 -278.216 102.034
206.723 -329.397 68.4797
209.008 -368.247 70.9923
164.939 -231.59 31.0174
154.447 -461.086 39.5714
109.676 -285.029 31.0237
104.161 -404.881 35.2581
14.5617 -160.503 90.9285
-1.67865 -518.663 85.8581
49.8972 -307.732 51.7683
46.7817 -363.965 47.2055
-63.3065 -179.211 112.457
-79.6891 -489.487 105.555
-80.5955 -206.081 118.133
-99.2737 -460.315 114.741
  -53.1 -228.475 131.955
-74.1022 -441.379 129.517
-49.0474 -280.256 120.078
-58.3566 -397.634 120.806
-237.971 -291.157 86.4589
-250.258 -380.48 87.5718
-237.492 -337.361 91.3281

'Mm NMS 1895.30.3

-240.925 -312.93  13.209
-239.976 -324.157  6.8438
16.7832 -279.698 146.745
14.0663 -322.36 148.422
17.5836 -240.026 134.599
16.7449 -358.269 136.326
73.3089 -299.182 205.552
74.4968 -314.114 204.262
134.411 -320.211 265.947
 146.37 -340.366 250.098
140.819 -293.235 261.114
151.353 -320.146 283.083
183.414 -166.657 165.345
202.411 -414.356 166.688
195.106 -161.188 156.572
212.155 -415.165 166.648
257.613 -284.985 152.167
259.497 -315.001 154.253
254.083 -257.844 153.529
255.394 -358.679 118.444
245.756 -215.547 113.926
252.595 -278.773 75.4455
252.585 -303.415 76.4023
215.063 -166.621 40.3344
229.803 -408.864 39.6487
159.618 -236.869 29.3725
165.026 -347.315 28.2448
55.9866 -114.971 75.3951
78.9293 -473.871 59.9462
98.8368 -266.221 43.5061
100.872 -324.279  41.804
-19.0798 -139.819 87.3256
3.55849 -456.396 58.8219
-33.6916 -170.958 90.4003
-17.2302 -434.152 65.0902
-15.9786 -191.552 103.263
-10.2478 -409.97  87.687
-14.0999 -245.194  90.938
-12.4037 -370.868  85.929
-180.704 -272.762 31.1556
-177.298 -357.754 27.2894
-163.624 -315.71 39.1502

'Dl NHMD 085129

-86.0075 -278.221  9.7792
-85.8642 -289.609 10.6278
88.8242 -253.545 99.3943
85.9353 -294.524 96.1194
84.5411 -227.731 97.6522
97.3984 -328.25 99.3297
140.128 -275.775 132.477
139.129 -283.105  132.66
 192.47 -288.334 195.937
195.835 -310.405 183.056
194.931 -266.393 191.175
267.798 -260.212 199.787
249.899 -180.486 165.479
260.638 -337.542 172.087
276.853 -163.748 130.759
290.406 -360.078 127.315
313.624 -259.436 124.034
314.093 -285.658 117.222
309.213 -225.169 111.669
309.596 -321.553 82.2715
301.948 -199.49 82.8346
295.754 -242.306 36.7356
298.655 -283.203 37.3464
 244.61 -175.34  12.872
255.724 -353.387 19.1373
217.633 -214.72 15.3531
224.161 -318.988 18.7482
124.048 -151.021 55.9019
135.995 -391.139 46.7985
 162.68 -267.055 28.8771
161.868 -273.208 28.4046
77.2893 -169.759 66.1368
83.5425 -377.097 57.5369
62.3633 -191.281  60.591
67.0348 -355.247 57.6538
69.1734 -200.797 65.7593
73.8606 -347.806 59.0706
73.1585 -230.138 64.5278
74.9806 -317.982 61.5689
32.1968 -226.202 51.0856
35.0138 -326.601 46.3076
-21.1056 -280.54 31.3498

'Dl NHMD 085130

-120.601 -281.964 36.0456
-118.283 -295.428 39.8884
123.071 -257.555  135.92
125.159 -299.32 132.579
92.0269 -240.205 120.777
 94.538 -311.668 121.997
189.244 -277.023 160.939
189.039 -287.052 160.369
263.269 -294.11  213.54
266.569 -311.881 194.877
 273.06 -272.73 203.263
314.423 -297.348 202.997
 315.37 -190.999 166.845
322.129 -334.194     173
328.638 -166.324 118.467
338.987 -364.318 116.261
361.238 -261.008  105.75
370.994 -298.646 95.1184
371.808 -228.868 92.2584
353.968 -331.522 74.6241
348.969 -193.325 70.6457
337.362 -250.582 34.6072
344.406 -278.622 29.8052
284.386 -172.115 20.9171
298.969  -364.8 19.9061
248.497 -217.761  30.284
 252.49 -321.88 30.3483
171.258 -147.292  85.443
167.692 -415.902 56.2338
 195.02 -261.554 39.8251
188.618 -282.361 44.5733
98.0032 -158.88 89.7481
106.047 -406.686 74.9321
79.5738 -193.145 94.8094
86.0858 -379.134 83.4727
95.0656 -201.017 107.632
102.561 -369.537 97.8565
111.357 -233.886 105.492
 111.08 -334.552 99.2066
50.1176 -219.931 88.7476
61.6257 -357.121 82.1862
-18.5628 -292.899 70.1772

'Dl NHMD 1.17

-136.603 -269.863  40.739
-136.605 -280.608 40.1443
129.836 -248.591 136.829
129.777 -298.439 135.021
112.054 -230.976 125.129
111.218 -308.059 122.533
191.583 -274.266 159.307
190.205 -280.451 158.946
268.248 -289.381 210.911
265.631 -316.891  193.31
269.053 -264.963 209.227
309.028 -298.755 211.631
 315.92 -165.573 154.113
327.325 -367.561 141.652
334.174 -157.029 126.828
 335.25 -365.43  136.62
374.298 -262.309 121.661
375.506 -299.715 119.642
372.863 -219.218 117.941
372.262 -331.491 69.7323
370.656 -193.801 65.2751
351.878 -249.618  32.548
350.667 -271.026 33.6714
310.068 -171.36 10.6084
320.257 -367.01 23.4813
266.506 -212.16 15.7467
 274.09 -321.417 18.9949
179.905 -134.536 65.1687
181.753 -398.349 58.6075
204.063 -260.042 39.0061
205.366 -266.042 40.4255
118.033 -145.427 82.7021
114.877 -386.588 70.4716
95.5038 -175.371 87.8156
93.8554 -360.165 79.7487
109.587 -183.154 104.981
110.657 -349.076 91.5532
110.652 -214.276  99.078
108.059 -320.932  94.367
57.1629 -207.543 85.9755
52.0427 -325.96 75.9825
-29.0216 -267.462 69.1685

'Dl NHMD 1.4.1963.37.1854

-240.516 -265.333 52.9674
-238.858 -277.019 49.3166
121.425 -250.532 164.252
114.213 -310.221 160.178
86.2748 -214.481 154.166
69.9882 -337.536 142.024
204.769 -288.207 185.617
200.654 -295.135 186.732
286.184  -308.1 230.062
272.915 -334.087 213.554
284.176 -280.788 222.391
 329.99 -321.335 231.357
334.375 -183.997 187.666
329.569 -381.159  179.49
356.054 -165.094 132.612
346.069 -390.328 140.436
385.302 -278.708 125.708
380.743 -316.717 115.715
381.977 -242.05 113.993
362.937 -355.487 87.1996
363.746 -201.488 76.1876
361.308 -267.923 36.2479
353.531 -296.108 30.3838
302.702 -165.14 22.6593
295.826 -392.094 21.9669
261.513 -213.165 24.4391
270.073 -346.364 19.1504
 154.42 -117.424 83.0464
147.682 -443.708 84.1488
188.258 -271.643 55.7029
187.266 -280.399 55.7004
77.4649 -136.158  116.12
76.0091 -433.21 108.511
54.1461 -163.989 116.586
 59.259 -408.524 117.905
82.3142 -171.37 136.325
 75.384 -385.46 128.532
94.9573 -211.246 134.554
94.9731 -343.932 126.201
2.41694 -197.152  117.08
-7.98921 -351.892 105.229
-98.4093 -274.788 101.197

'Dl NHMD 1.4.1963.42.1854

-207.419 -299.516 28.4208
-207.537 -314.793 24.4822
134.567 -260.062 157.202
 133.63 -315.538 159.866
90.5758 -240.839 147.466
103.294 -344.427 142.457
216.117 -280.92 184.913
 216.46 -286.854 183.836
301.845 -289.046 238.597
309.772 -315.096 219.118
307.275 -260.875 224.483
350.647 -295.045 228.192
 337.31 -158.896 173.607
359.751 -364.435 167.583
359.806 -154.158 134.274
373.268 -371.501 131.258
398.635 -260.135 121.677
406.102 -302.322  102.35
401.216 -215.413 106.498
394.361 -336.291 83.2462
389.207 -186.245 76.3337
377.878 -234.063 32.0357
375.114 -283.885 31.8452
309.496 -156.04 23.4136
 323.98 -369.008  23.599
276.323 -201.277 34.3632
284.491 -332.851 27.2741
146.089 -130.503 88.1977
165.413 -432.787 70.0191
204.346 -264.585  52.109
203.403 -284.172 52.9199
78.8529 -144.921   111.5
92.0636 -428.482 89.1204
60.0978 -176.217 112.248
 75.157 -408.987 97.3653
95.6493 -191.376 133.747
105.936 -388.556 122.179
86.9411 -225.724 129.851
94.5622 -356.331 120.434
21.2266 -219.237  112.92
29.9084 -372.092 101.512
-81.785 -302.958 81.9461

'Dl NHMD 10

-153.562 -278.478 27.7166
-153.731 -287.241 27.1933
105.717 -249.082 127.557
101.376 -290.512 126.779
76.0776 -233.456 115.349
80.0559 -311.212 112.612
173.816 -268.963 155.053
173.894 -274.948 154.253
243.023 -281.181 208.848
 238.72 -306.756 189.964
243.946 -254.01 201.779
284.365 -288.691 208.439
288.278 -167.171 170.618
297.921 -332.148 177.411
314.855 -145.855 115.337
328.151 -353.613 125.754
353.427 -250.643 116.213
355.581 -279.433 109.096
347.051 -223.34 110.064
 345.76 -317.092 72.7755
341.373 -187.959 74.2261
328.886 -236.427  28.041
329.266 -272.924 29.5739
280.261 -162.302 25.6472
290.418 -350.009 13.2243
248.898 -201.475 21.0114
253.629 -313.575 16.5582
137.735 -135.328 77.9109
157.839 -403.754 63.7677
177.003 -258.323 36.4732
177.784 -270.33 35.5914
75.8501 -157.68 93.2096
88.1686 -388.633 73.8711
61.0447 -180.805 96.7589
71.6492 -367.835 81.1976
81.8138 -194.954 109.728
 89.293 -354.908 95.5917
85.8452 -229.028 97.3925
93.7182 -329.977 90.8018
26.4238 -217.48 86.3885
30.5094 -338.908 76.1329
-37.8699 -283.274  70.678

'Dl NHMD 11

-94.1167 -276.263 39.6801
-93.0766 -285.697 40.7174
115.987 -265.911 120.478
110.399 -307.072 116.641
99.5321 -242.754 111.965
100.355 -317.784 102.392
 171.14 -291.028 143.212
175.927 -299.832  145.63
234.683 -306.738 199.282
237.512 -329.36 186.401
246.223 -283.203 197.938
305.582 -306.443 199.332
 306.87 -207.978 167.409
295.584 -348.319 180.704
324.644 -186.609 116.943
321.217 -378.323 126.144
353.004 -288.368 112.012
349.003 -319.689 107.184
350.206 -253.975 108.346
334.996 -354.475 77.1764
336.636 -221.715 76.1275
332.015 -267.463 32.0105
331.892 -315.318 34.8135
287.992 -194.672 14.9273
284.719 -388.483 19.9908
  252.6 -234.19 19.1449
249.876 -345.221 26.7639
165.278    -157 76.9712
168.421 -415.301 85.9512
184.299 -281.853 40.4937
178.703 -295.413 44.3705
106.581 -178.105 91.4708
97.0409 -392.125  83.573
87.1515 -199.491 85.1735
78.5855 -369.593 84.5262
104.337 -208.898 103.263
98.2863 -356.268 95.2985
108.154 -233.936 96.3594
102.614 -337.364 94.1135
46.4196 -228.74 76.8598
44.3567 -336.571 74.7754
-26.2048 -281.757 54.1343

'Dl NHMD 12

 4.6799 -275.611 29.2545
 3.9557 -280.097 28.4492
 146.15 -271.719 91.0644
146.109 -298.764 91.3399
145.084 -249.968 91.8949
141.342 -318.785  89.047
184.041 -289.117 117.423
185.408 -292.501 116.114
245.167 -302.742 177.372
235.048 -325.327 154.505
240.497 -278.401 165.645
311.231 -305.046 179.211
314.938 -218.916 144.225
312.087 -348.796 154.471
 321.47 -203.362 110.202
319.806  -374.2 115.265
340.774 -288.481 109.877
343.251  -320.5 98.1573
342.933 -252.367 96.6457
341.236 -342.798 76.4207
340.851 -235.163 75.4178
323.878 -283.838 44.0213
321.699 -293.244  43.628
291.698 -214.555 19.7951
293.251 -360.063 18.0715
253.726 -247.488 19.3042
253.174 -329.463 18.9265
192.902 -185.44 69.5619
185.081 -387.477 56.1787
204.378 -282.619 33.9909
203.448 -289.93  33.753
139.824 -205.472 71.6588
138.802 -368.582  60.167
131.695 -222.751 67.0835
126.409 -349.544 57.2918
 139.59 -230.158 74.0737
135.474 -341.943 65.1672
140.208 -250.969 71.2181
134.873 -322.34 67.2438
100.999 -243.827 63.5178
102.738 -323.187 58.3244
62.9419 -284.124 46.2268

'Dl NHMD 1306

-237.184 -271.961 29.6215
-239.055 -290.786 34.7149
121.844 -247.349 158.022
111.792 -298.354 155.999
90.5021 -213.908 140.703
87.2275 -322.987 150.343
200.058 -273.665 165.076
199.794 -282.732 163.256
261.121 -290.245 213.958
273.277 -327.477 211.292
279.344 -265.029 211.285
309.534 -304.439 216.868
325.577 -173.139 167.927
322.645 -368.808 176.304
344.504 -154.917 116.779
336.355 -386.138 139.495
374.689 -261.988 121.017
375.892 -297.423 114.038
373.427 -232.696 118.561
367.052 -337.103 93.6079
366.423 -200.36 77.9341
 355.55 -259.536 43.9314
359.688 -284.473 43.9582
306.672 -171.278  8.5421
305.302 -384.438 35.5176
259.913 -216.698  23.561
265.232 -333.846 36.6207
154.923 -115.165 71.5949
138.729 -430.365 99.1635
188.402 -246.903 41.8557
187.605 -268.726 46.9555
80.7264 -131.325 94.2238
68.8011 -403.191 109.088
61.8099 -160.082 100.811
 57.719 -381.006 113.108
87.2726 -168.597 115.598
81.6192 -359.957 134.067
89.8091 -209.71 118.868
 90.689 -328.93 128.965
8.67293 -206.415 99.5809
7.67629 -343.083 108.896
-88.1324 -277.549 90.4943

'Dl NHMD 1311

-166.894 -285.722 50.7235
-166.933 -297.529 53.7404
92.9995 -238.594 131.199
88.4353 -283.479 134.805
58.0307 -225.071 114.861
52.8531 -303.76 121.019
150.799 -260.341 157.387
151.382 -265.355 159.312
200.454 -269.556 206.685
211.064 -299.032 202.643
211.441 -240.834 203.252
246.642 -276.616 215.041
247.224 -159.707 152.527
269.859 -338.155 180.964
273.043 -157.027 127.519
287.214 -346.394 157.112
320.563 -253.346 122.883
320.326 -288.243 127.441
314.205 -217.162 115.417
 313.07 -322.547 106.528
305.628 -190.427 84.8937
300.319 -246.436 40.1688
303.467 -286.082  46.619
248.728 -172.598 13.9566
260.741 -369.078 37.0137
 219.14 -214.922 21.2777
223.516 -322.844 36.1246
 111.63 -138.43 63.5217
124.707 -402.12 83.9039
157.898 -261.713 45.4397
 157.62 -278.205 48.0399
 46.972 -157.868 78.5987
 58.679 -387.517 95.1222
35.2682 -183.613 84.0056
38.2918 -363.413 97.3788
52.6284 -188.192 98.8941
55.8974 -350.563 106.091
68.3406 -216.324  98.981
62.9169 -327.938  105.61
-9.18157 -224.038 86.5064
-4.24977 -330.939 92.4507
-59.7456 -282.342 77.4916

'Dl NHMD 1312

-166.006 -269.765 50.0122
-164.096 -279.355 54.0888
100.573 -250.682 145.666
98.0828 -290.354 144.245
57.2802 -235.805 135.984
64.6258 -309.19 132.971
166.535 -270.635 159.487
166.265 -277.663 157.035
222.156 -284.787 208.137
228.848 -310.705 195.164
237.224 -261.327 206.324
281.891 -297.122  213.94
291.507 -195.312 189.593
291.636 -347.19 170.212
303.046 -157.241 126.299
305.584 -364.129 138.276
340.918 -259.901 123.432
344.953 -291.873 108.394
341.485 -222.146 108.872
 333.61 -328.122 81.6193
329.304 -192.457 83.5774
317.934 -244.606  31.199
315.688 -276.567  32.545
264.669 -159.61 16.6158
271.646 -361.875 13.4516
229.858 -205.891 23.7161
  234.2 -320.149 18.7969
125.238 -134.932 86.7746
129.455 -402.741 70.4665
162.247 -257.498 50.4903
162.719 -272.898 50.5449
65.6016 -161.262 105.576
71.1799 -382.51 91.3805
52.2819 -176.36 107.028
54.1607 -365.931 97.6808
70.8707 -190.025 117.312
68.7744 -354.091 105.672
79.4024 -217.06 113.626
79.2485 -329.646  106.97
17.1258 -211.892 107.115
18.9213 -331.985  99.392
-64.3495 -273.672 85.5847

'Dl NHMD 1313

 1.7723 -282.899  5.5968
 2.9496 -290.295   5.612
209.473 -224.334  112.59
206.742 -270.124  106.41
181.837  -206.2 94.4609
184.013 -292.633 91.8648
271.383 -240.983 140.062
 274.95 -247.994 141.962
329.672 -247.946 191.396
337.874 -271.451 179.637
333.884 -219.972 187.233
 369.83 -249.774 198.759
369.405 -136.602  161.72
398.392 -288.62 168.009
391.429 -116.144 116.286
421.425 -311.964 125.503
433.309 -208.868 123.133
441.918 -242.164 114.657
  429.3 -171.17  109.04
443.087 -276.012 83.9427
420.974 -146.406 75.9511
424.854 -196.89 33.4327
426.804 -232.305 36.7254
374.536 -130.849   3.592
  405.3 -310.311 10.0997
333.858 -176.93 9.55332
357.216 -276.413 11.3219
239.941 -115.496 53.7924
279.234 -365.128 53.3086
287.287 -227.631 22.5772
289.474 -245.968 24.3245
177.475 -144.163 69.9248
217.514 -361.301 65.5319
172.021 -165.45  71.174
199.091 -340.427 69.8936
187.237 -176.109 81.5359
208.466 -327.616 78.4324
196.393 -201.842 80.4318
211.477 -302.429 80.2056
152.121 -203.782 67.1634
    165 -308.898 65.5474
108.723 -266.857 46.5894

'Dl NHMD 1318

-17.8353 -294.802  4.2884
-16.4237 -305.039  4.4377
147.392 -265.416 89.7606
149.304 -302.264 85.9357
140.174 -239.826 88.2823
138.989 -324.525 76.5374
190.727 -283.077 120.005
193.368 -290.202 119.551
 242.17 -291.009 167.667
248.625 -311.719 159.606
245.932 -272.238 169.767
311.112 -283.741 179.435
295.334 -196.414 162.411
316.362 -329.094 153.725
308.139 -163.497 113.117
336.388 -348.57 116.746
359.443 -246.674 111.221
361.741 -272.261 102.804
352.765 -221.863 99.2533
363.516 -306.57 85.6951
342.706 -191.159 78.0681
344.794 -240.072 34.1253
347.363 -267.226 36.0715
 297.37 -179.03 12.2996
320.768 -337.434 12.4034
261.409 -221.788 14.2637
271.089 -311.724 16.4926
170.733 -173.87 56.2621
196.737 -379.325 39.0753
213.984 -272.19 23.1776
215.479 -275.829  25.129
122.584 -200.71 65.4622
146.056 -369.423 48.7362
118.074 -220.608 64.1027
132.052 -353.521 50.5596
127.996 -225.674 70.6321
140.012 -342.01 59.2617
135.965 -247.883 64.4231
144.262 -318.757 56.9499
99.9936 -245.83 57.4074
108.632 -331.181 46.6981
59.4091 -293.227 31.6136

'Dl NHMD 1319

-187.773 -277.66 52.9075
-186.861 -293.76 50.1761
142.823 -235.82 157.172
141.898 -287.112 156.213
119.538 -197.986 141.732
136.182 -322.257  151.49
220.321 -256.416 177.623
221.696 -264.204 176.654
 279.18 -267.569 234.286
294.202 -295.714 221.668
295.521 -239.608 229.321
348.292 -280.762 236.482
353.609 -165.871 208.195
365.475 -333.069 199.588
373.153 -126.001 136.123
 383.95 -352.942 150.486
405.259 -238.559 144.126
415.726 -273.315 128.869
409.551 -206.391 125.689
407.297 -310.756 93.0152
 397.51 -171.95 92.7068
389.842 -232.045 48.7454
 390.51 -257.651 49.7643
333.551 -130.488  23.231
347.415 -361.157 26.1184
297.133 -181.789 22.4423
306.852 -317.717 23.1983
189.956 -97.3716 90.2238
186.228 -417.923 75.1062
215.005 -248.052 45.0975
218.737 -264.65 42.3627
96.6484 -120.643 112.831
  107.5 -406.613 96.9534
78.3116 -148.974 109.805
83.5999 -382.805 108.668
102.637 -157.441 124.463
104.586 -370.433 119.048
112.937 -194.875 121.642
117.882 -333.444 118.529
45.4886 -189.123 109.358
56.5285 -350.801 107.111
-66.8813 -279.179 90.7462

'Dl NHMD 1320

-210.353  -297.7 31.6151
-211.381 -306.098 29.8135
123.268 -257.612 167.345
126.478 -311.092 166.032
87.0695 -230.814 152.082
73.3274 -329.654 153.384
192.733 -282.378 186.933
187.076 -287.06 187.744
 278.22 -298.029 234.522
285.721 -317.566 220.831
293.611 -272.994 228.795
324.518 -299.948 226.588
326.997 -165.389 182.228
335.862 -361.078 187.523
339.632 -143.875 130.604
357.295 -381.82 137.137
385.714 -260.47 134.882
397.675 -301.84 114.668
383.483 -226.179 121.834
387.504 -343.31 79.1093
372.495 -187.621 92.2617
365.049 -237.727 42.1683
358.278 -274.083 33.6875
 306.29 -145.923 31.9175
332.004 -369.986   3.252
275.799 -199.738 30.1562
303.894 -328.226 13.7297
157.561 -131.112 103.682
176.208 -434.443 61.6194
206.979 -263.611 37.8747
209.034 -283.62  38.877
78.7851 -146.719 120.825
 100.03 -424.934 85.8812
61.2219 -180.014 121.518
78.4297 -399.294  97.518
88.8324 -189.254 138.729
93.7311 -387.235 112.472
88.0543 -225.879 131.842
 101.37 -362.783 111.756
21.7937 -219.571 122.198
41.3274 -358.884 102.489
-74.8698 -299.16 89.8155

'Dl NHMD 1321

-234.535 -253.813  36.802
-234.518 -268.009 36.4657
107.321 -234.111 139.831
95.4658 -278.382 147.643
66.0593 -204.507 117.473
59.5361 -310.892 126.654
185.464 -261.691 158.326
181.266 -269.524 162.479
255.292 -275.879  212.59
256.281 -306.439 197.371
272.851 -251.049 200.429
308.136 -295.882 213.688
316.856 -165.056 136.809
315.343 -367.839 161.232
327.061 -159.266 101.792
322.173 -377.85  138.35
362.422 -271.391 115.851
365.481 -309.737   103.4
367.186 -239.07 91.0721
348.122 -343.228 84.5424
358.969 -210.764 58.0292
335.553 -265.535 20.8147
332.203  -303.1 24.8022
284.717 -177.708 -4.83515
280.757 -388.496 18.1047
243.653 -219.677 6.43518
244.311 -339.929 21.1116
135.922 -115.967 59.7247
119.906 -415.512 78.3333
170.611 -263.428 36.0917
168.629 -282.125 38.2313
65.0235 -126.618 85.6111
51.1105 -399.019 100.633
50.4748 -154.595 93.2569
 33.446 -370.025 102.706
75.1237 -165.375 104.405
58.6229 -359.973 117.865
82.0414 -198.419  103.46
64.4275 -327.592  112.02
-28.2373 -196.259  85.791
-34.4171 -326.062 95.5279
-76.3596 -261.755 88.3381

'Dl NHMD 1322

-180.714 -258.65 52.4177
-180.592 -271.168 54.2011
 90.527 -263.911 132.262
85.8436 -305.182 129.461
 80.808 -230.224 123.367
 72.098 -331.939 121.687
162.422 -294.156  160.37
162.826 -298.969 160.092
227.406 -312.776 210.529
237.224 -338.546 196.018
246.362 -290.026 208.926
276.762 -328.863 212.478
283.974 -188.448   164.1
284.661 -394.07 158.252
 319.06 -182.15 113.798
309.671 -398.641 119.048
350.337 -294.023 121.588
352.988 -336.704 111.375
353.761 -256.425 111.692
342.716 -363.144 92.9278
346.529 -222.148 77.5853
346.909 -276.042 26.5045
334.153 -317.936 26.5362
 296.95 -188.329 6.71629
278.684 -401.562 20.7681
256.278 -230.952 10.4325
242.223 -346.228 18.0088
135.911 -144.698 74.6615
115.579 -427.291  66.243
169.109 -275.358 39.8244
 164.38 -292.606 41.9825
80.4793 -150.578 101.649
56.4416 -407.257 86.4886
57.1106 -181.341 103.334
45.2483 -383.082  92.936
78.7478 -196.49 112.202
64.4912 -369.713 103.169
91.8169 -223.885 102.493
 81.732 -342.018 99.7591
20.9201 -212.446 95.4266
16.7741 -342.082 91.1333
-32.0733 -275.515 79.4288

'Dl NHMD 1323

-185.595 -239.908 51.5406
-184.659 -248.481 49.4294
89.6539 -231.697 145.416
82.6907 -275.168 144.512
69.4654 -200.484 139.217
63.8858 -303.404 127.611
 158.48 -259.254 168.936
159.032 -265.345 167.769
238.961 -276.446 216.487
236.842 -305.582 194.803
 246.45 -252.657 211.077
282.688 -286.11 215.275
293.458 -171.253 175.359
 289.01 -344.116 168.158
 315.47 -151.844 122.732
299.608 -364.907   117.9
341.414 -254.533 121.712
336.364 -291.625 112.132
335.217 -218.557 112.004
325.029 -322.133  88.103
333.528 -188.085 86.9746
323.593 -233.604   40.23
322.419 -267.949 36.5207
276.514 -145.91  27.193
273.071 -347.13 8.30716
229.571 -193.725 28.4079
230.735 -302.823 21.8049
136.963 -113.437 90.6772
130.844 -386.626 49.6227
170.535 -246.081 36.5799
170.379 -252.944 37.1382
70.2068 -133.344 108.324
65.4093 -371.086 66.5697
51.6448 -153.611 110.627
45.8834 -350.534 78.7755
67.2823 -164.233 125.849
60.0771 -341.89 94.3295
72.4043 -195.324 118.697
68.2885 -311.934 100.652
21.5344 -182.623 108.904
11.2763 -318.927 88.0926
-63.3092 -249.96 88.3629

'Dl NHMD 1329

-251.86 -279.294 24.8725
-251.259 -295.103 25.2111
110.691 -259.943 163.496
105.474 -315.864 159.347
59.6967 -231.745 137.993
57.8871 -347.404 130.736
185.422 -292.043 181.357
184.774 -296.923 179.955
255.478 -307.552 225.737
256.179 -332.091 205.672
 268.56 -277.917 225.133
315.827 -319.138 231.174
310.584 -180.957 183.963
327.078 -382.519 174.487
333.022 -164.613 129.429
336.211 -392.738 143.376
369.407 -276.458 128.799
367.567 -310.825 119.458
367.114 -244.882 121.709
352.862 -349.221 88.1311
349.463 -205.585 92.3926
 349.31 -259.908 33.8444
351.573 -299.258 31.9991
296.495 -161.693 20.5593
303.922 -387.503  10.779
261.481 -209.62  20.182
265.621 -347.681 20.3053
134.386 -127.515 79.8894
135.721 -438.156  56.356
180.717 -269.705 35.5921
183.342 -286.713 33.6867
50.7182 -145.722 102.439
 55.646 -427.296 74.9736
39.2203 -172.986 102.846
39.8631 -403.916 83.6774
61.6382  -184.2  116.79
58.3434 -390.169 98.6115
65.3352 -220.959 113.194
66.0873 -354.675  101.08
-84.358 -237.766  80.694
-64.7353 -339.061 77.2324
-122.422 -288.423 70.2386

'Dl NHMD 1334

-102.67 -269.395  7.2057
-102.736 -278.27 11.8321
118.308 -257.278  111.84
114.454 -295.483 110.166
96.0568 -227.81 99.0795
81.0535 -311.14 95.3357
172.054 -282.354 137.408
172.117 -283.478 137.325
241.932 -298.663 203.706
238.755 -320.588  184.65
243.626 -278.578 193.683
 263.31 -309.733 204.144
 287.87 -210.674 179.881
278.457 -343.306 178.555
311.617 -177.053 121.372
303.563 -379.741 125.555
  338.7 -282.646 124.823
341.264 -311.455 113.305
339.727 -244.649 113.201
335.185 -344.373 81.1343
337.424 -214.849 87.6464
329.964 -253.634 37.6966
326.019 -300.172 35.8601
287.459 -187.482  16.409
284.624 -367.613 11.7888
249.243  -225.2 14.0663
251.975 -328.513 14.3124
155.089 -155.164 64.5205
154.047 -396.415 48.7444
187.747 -271.902 25.3957
186.854 -278.596 25.4077
92.9215 -169.438 77.6118
95.1064 -383.049 60.9711
81.9284 -195.934 75.0582
76.9399 -360.738 61.4255
95.0254 -202.969 83.3731
89.9461 -350.853 74.0953
106.379 -231.431 80.8208
100.948 -326.323 71.8756
45.1778 -225.087  65.015
48.8214 -330.768 57.9201
1.48531 -278.034 43.0604

'Dl NHMD 1335

-224.341 -286.996 18.3257
-223.418 -298.748 20.2463
 115.46 -248.857 152.949
119.503 -303.781  148.88
56.5403 -223.513 136.152
77.4582 -326.846 136.846
 196.85 -272.837 172.841
194.999 -278.711 174.101
282.194 -279.529 221.211
289.924 -303.882 204.704
292.317 -257.42 211.392
327.076 -293.368 211.518
313.217 -156.739 173.124
333.946 -355.982 159.499
336.051 -139.835 128.944
337.271 -350.863 160.782
376.073 -247.204     120
382.154 -280.24 109.694
373.868 -205.435 110.268
370.081 -319.827 71.6294
362.355 -176.774 91.9002
351.321 -229.856 31.8108
352.697 -268.308 33.0489
299.263 -141.249 17.8144
311.691 -353.255 18.5663
270.957 -188.938  23.765
275.516 -322.67 18.9828
138.965 -114.032 83.0788
 158.25 -423.414 66.7849
190.113 -250.653 40.4049
189.584 -268.794 42.5733
68.4474 -133.545 107.193
86.2349 -417.696 90.3419
50.7419 -168.804 109.567
 60.807 -390.114 97.9396
73.6342 -179.145 126.339
80.9674 -374.515 110.921
81.4893 -206.319 118.842
88.2586 -344.245 108.235
 2.8675 -211.304 104.013
16.9408 -352.984 92.8066
-97.9145 -287.27 76.1862

'Dl NHMD 1338

-94.0665 -263.02   7.622
-94.7275 -269.582   9.624
 138.82 -245.634 102.471
119.296 -294.559 98.0189
108.805 -226.739 90.3426
99.2692 -318.984 91.8652
173.496 -277.871 125.862
 174.78 -284.938  123.86
223.571 -293.735 178.378
239.652 -316.384 179.062
239.731 -275.021 182.438
264.408 -300.354 192.258
283.289 -194.249 153.577
282.859 -359.804 156.189
316.352 -180.798 105.033
300.139 -379.077 105.948
  337.3 -273.737 126.325
332.814 -300.143 121.281
334.953 -243.049  116.32
328.085 -334.363 97.9158
328.459 -220.607 91.0878
325.118 -268.405 36.4347
324.548 -307.046 38.0373
292.439 -202.926 10.5509
292.253 -365.617 27.5617
249.595 -238.498 16.6538
248.087 -333.064    25.1
160.061 -158.168 52.4534
151.798 -401.379 57.2048
188.074 -274.918 30.3967
186.736 -289.812 31.8094
98.9546 -173.484 71.6779
96.3305 -381.707 70.2258
88.3647 -195.65 67.2473
80.4501 -355.077 69.3743
102.115 -203.14 74.3191
95.2176 -348.814 77.2576
107.285 -226.57 73.9869
101.281 -330.737 75.7477
55.3268 -221.099 60.8025
55.4728 -326.696 61.4025
-3.48929 -272.691 36.5853

'Dl NHMD 1343

-120.666 -295.281 43.7458
-118.154 -308.432 41.3767
210.619 -232.382 157.997
 214.43 -291.122 154.006
148.601 -216.761 141.716
155.054 -337.429 135.006
274.851 -272.903 176.453
275.218 -278.896 177.441
338.731 -283.446 232.051
347.338 -311.528 214.331
347.061 -254.929 225.191
391.528 -289.953 232.759
389.945 -154.803 188.207
411.988 -354.92 178.761
417.858 -129.707  133.63
431.164 -372.795  137.21
 466.32 -244.219 141.142
472.179 -284.948 129.596
468.273 -212.358 125.722
461.299 -320.686 106.065
448.618 -176.357 107.745
454.713 -232.151 38.5986
456.772 -268.451 42.3176
395.604 -154.699 12.2369
414.712 -363.575 29.3949
350.394 -200.47 13.4913
361.614 -325.915 21.1042
229.281 -112.587 59.2423
253.612 -430.554  68.811
283.648 -257.72 33.0401
285.285 -280.958  33.948
153.837 -129.211 91.0149
181.636 -423.776 88.7225
137.686 -164.302 92.4595
153.942 -395.847 97.2168
160.065 -173.821 109.861
171.348 -379.616 110.881
170.672 -204.741 111.613
175.698 -346.861 114.048
52.3276 -226.524  95.468
57.2646 -341.993 94.8353
11.8321 -291.803   84.33

'Dl NHMD 1344

-133.675 -293.69 26.4975
-132.334 -307.285 27.7815
163.835 -233.933 145.396
172.025 -280.537  144.55
133.572 -203.369 129.684
140.737 -312.86 123.901
247.085 -248.519 175.665
247.767 -253.813 175.216
 327.63 -257.076 225.718
329.949 -278.251 203.026
333.416 -232.209 215.809
371.261 -265.451 221.669
354.878 -121.547  169.01
388.957 -306.113 190.115
 381.39 -104.29 131.785
 408.99 -326.029 150.529
438.959  -212.9 127.554
446.655 -258.881 116.421
438.064 -171.297 112.195
440.136 -286.042 92.7386
425.085 -142.336 84.7483
419.029 -185.804 38.5306
418.772 -242.762 36.4154
354.936 -117.763 11.9823
377.023 -331.727 13.5432
317.521 -167.563 16.0625
331.571 -290.114 13.0131
190.602 -100.744 63.0303
 221.69 -390.095 54.7173
244.795 -237.99 39.3023
245.729 -240.689  38.816
 118.64 -127.054 83.6006
151.372 -387.071 64.1548
110.738 -147.431  86.351
119.847 -361.711 66.0995
131.192 -154.939 102.617
145.453 -351.908 79.5089
136.046 -194.544 93.5716
147.551 -325.73 85.5301
84.0832 -179.313 78.9104
83.7398 -331.57  66.079
-0.408742 -271.626 50.5115

'Dl NHMD 1346 b

-203.053 -251.481 53.6879
-203.603 -263.033 56.6388
100.039 -250.263 147.275
85.6649 -297.699 141.344
63.9647 -225.393 130.591
64.3065 -333.787 125.008
161.557 -285.253 162.694
160.545 -292.463 162.148
218.679 -304.095 208.021
225.363 -330.228  197.45
232.666 -283.034 206.799
265.104 -326.267 209.534
275.533 -176.125 159.527
277.393 -395.593 142.804
294.235 -178.449 138.073
283.533 -393.917 133.562
331.933 -288.536 120.446
335.611 -329.666  105.97
336.388 -242.773  106.47
326.184 -354.885 69.0768
331.958 -214.699 77.6886
329.199 -262.855 35.8374
317.371 -296.726 34.0239
 269.96 -186.732 18.5059
 259.36 -378.692 19.3787
228.891 -219.648 17.4899
222.237 -343.377 21.1421
135.119 -129.891   82.55
112.554 -420.185 65.9313
149.461 -270.068 43.4023
150.283 -280.549 44.9797
68.2628 -142.99 97.8575
51.3129 -402.813  83.218
52.2942 -169.187 103.082
34.2025 -376.479 92.3064
66.7256 -181.557 112.488
49.5652 -361.165 101.525
68.6063 -207.286 109.993
59.2053 -338.387 103.874
23.0067 -197.434 100.958
13.0757 -337.655 94.5424
-74.4691 -265.905 83.4825

'Dl NHMD 1346

-184.845 -266.439 53.8903
-186.636 -279.027 58.7127
116.663 -258.772 147.999
103.598 -305.893 143.198
83.2463 -234.045 129.458
84.5265 -341.578 127.486
178.059 -292.486 163.341
 176.73 -297.653 162.983
233.989 -308.921 207.499
243.861 -335.908 197.623
251.579 -288.025 207.643
285.642 -330.834 209.543
293.981 -181.387 158.294
295.548 -400.288 144.317
313.282 -184.64 137.353
302.483 -400.434 130.827
349.172 -293.091 118.863
357.978 -330.913  104.28
354.779 -248.474 105.745
345.243 -359.689 71.7003
348.296 -218.746 74.5345
345.478 -269.035  34.441
335.876 -302.751 32.4279
284.095 -192.494 16.5538
278.587 -384.717 19.0817
248.542 -225.933 16.2367
244.079 -352.366 18.7914
148.742 -138.862  81.362
132.829 -430.389 67.5908
168.541 -279.048 43.5703
168.358 -291.51 43.6236
81.3764 -154.128 97.8501
71.8345 -414.768 85.3154
66.5565 -180.09 104.724
54.6439 -384.457 91.5603
82.2407 -193.269 111.878
69.0819 -372.922 104.113
85.4427 -217.332 110.495
77.2303 -351.001 105.119
38.9428 -207.562 102.775
30.5807 -348.831 96.6125
-45.4495 -280.386 87.2759

'Dl NHMD 1347

-202.955 -255.339 48.7751
-202.826 -265.253 48.5469
68.4923 -244.689 134.742
72.8457 -290.292 130.869
52.2073 -217.763 121.979
49.7971 -315.256 120.626
148.091 -270.943 158.951
150.524 -276.765 157.251
212.407 -288.396 210.882
220.737 -311.653 191.766
222.787 -269.087 203.588
251.812 -299.309 208.836
266.543 -187.869 179.463
268.203 -343.233 177.573
285.432 -164.303 132.294
279.923 -366.786 140.054
314.886 -274.37 123.372
320.258 -312.38 104.565
325.462 -234.288 106.578
304.306 -341.064 90.0255
 308.09 -196.163 88.3413
306.124 -252.096 38.6442
298.787 -285.194 33.9885
 259.13 -164.368 15.6901
253.944 -373.271 15.3617
219.522 -203.857 13.5045
216.539 -331.458 12.9926
116.701 -130.284 76.1464
105.815 -404.568 67.8018
143.554 -258.841  35.547
143.907 -276.271 36.0367
47.7452 -144.163  100.58
39.8039 -390.408 83.6209
29.9506 -172.376 97.0681
20.6683 -363.778  88.064
47.8738 -179.439 105.837
38.2583 -355.247 101.126
 59.731 -215.849 99.8363
54.4894 -322.076  96.478
-9.34665 -205.67 91.8982
-19.2992 -333.086 86.9655
-80.9673 -269.018 77.1265

'Dl NHMD 1350

-171.65 -278.197 52.1739
-170.439 -290.749 52.9055
109.659 -251.178 141.403
124.734 -289.642  137.44
70.7261 -228.795 127.683
88.4316 -311.219 120.672
188.111 -267.901 158.172
186.714 -274.065 157.133
243.519 -281.067  207.84
254.253 -307.676 199.863
261.691 -257.142 210.886
302.286 -293.65 222.275
311.533 -181.036 184.796
317.134 -337.802 188.487
332.377 -149.788 123.482
327.744 -374.586 135.593
368.399 -259.866 130.327
374.184 -303.526 111.731
368.304 -218.668 111.802
358.461 -337.76 81.5696
354.096 -187.444 77.4149
343.128 -244.961  38.458
338.586 -275.84 39.0659
301.063 -154.248 15.6676
306.089 -354.548 11.0026
260.651 -200.084 18.8873
276.006 -325.04 13.2987
151.143 -128.515 80.6399
155.638 -404.798 62.0039
184.768 -245.077 45.9638
 190.48 -271.941 35.4837
78.2123 -148.217 103.455
82.3114 -391.855 82.1024
68.0248 -170.857 100.485
69.4381 -367.913 90.2566
94.1334 -183.392 118.116
92.0375 -355.626 104.767
108.652 -208.293  115.75
 107.25 -332.032 106.887
41.7761 -204.667 105.363
36.2722 -334.764 95.1361
-25.6507 -275.333 92.2845

'Dl NHMD 1351

-190.513 -264.524 52.4841
-190.315 -273.414 51.4836
56.3727 -241.925 138.078
48.1122 -287.13 137.066
60.0622 -201.688 131.555
60.4459 -319.416 130.809
 125.41 -266.601 161.137
123.535 -272.481 161.941
197.611 -285.522 205.845
201.736  -310.3 195.171
 212.28 -261.666 205.005
243.301 -298.84   210.2
258.098 -169.965 163.145
257.091 -358.534 155.985
273.361 -155.089 121.467
 270.63 -365.539 129.467
305.101 -259.795 117.122
300.794 -293.942 115.713
299.895 -229.572 115.934
294.907 -323.371 89.2508
292.207 -198.171 85.9818
281.751 -244.629 38.6059
278.465 -284.189 39.5297
234.057 -163.519  18.801
233.645 -360.517 19.4993
 193.78 -206.27 23.0565
199.373 -316.951 22.6345
100.956 -127.581 86.4048
95.9606 -395.274 72.9301
124.915 -254.132 45.3474
122.845  -267.1 47.6354
38.6121 -144.332 103.308
37.2076 -383.512  87.633
21.8092 -171.824 109.912
18.2066 -355.646 99.8004
37.8286 -180.867 116.878
33.1986 -345.123 106.903
40.5956 -213.052  109.17
36.4093 -318.091 103.204
-13.2134 -208.448 100.825
-5.76376 -326.839 93.0528
 -74.34 -267.822 81.5461

'Dl NHMD 1352

-211.814 -273.477 61.2354
-212.712 -282.779 59.9383
125.011 -273.494 159.224
127.629 -329.78 154.608
 66.904 -234.732 136.661
76.8498 -358.757 134.917
201.395 -306.669 171.734
200.652 -312.451 170.883
266.017 -325.552 230.499
272.271 -350.917 205.257
 276.29 -299.807 209.996
318.168 -337.092 221.143
339.903 -225.27 185.747
323.104 -407.233 167.172
340.843 -196.156 134.124
329.409 -411.019 142.431
371.352 -305.589 117.687
369.449 -340.998 114.457
370.677 -262.863 116.206
361.902 -374.536 90.2808
365.003 -231.764 80.4668
349.281 -284.027 40.0855
340.456 -321.651  33.324
303.226 -198.329  19.053
296.764 -402.019 14.7313
264.069 -246.023 23.0633
271.036 -362.931 14.6474
156.502 -142.551 84.6696
140.672 -450.153 56.0957
196.693 -293.984 43.8563
198.065 -302.44 40.4764
85.9845 -155.86   114.2
70.3098 -438.163 79.6062
61.8829 -185.11 111.781
50.1042 -406.898 90.1211
82.4855 -193.519 121.772
70.5588 -402.999 102.248
93.4492 -227.511 118.197
84.1988 -366.469 103.708
 23.591 -218.683 107.871
18.1329 -371.838 92.3108
-78.2502 -292.862 90.3028

'Dl NHMD 1353

-126.922 -249.21  8.0741
-125.394 -256.111  7.6269
97.8656 -238.635 104.189
97.5375 -277.719 99.1249
81.9134 -211.656 94.0946
82.3678 -302.33 86.2472
154.012 -264.753 133.429
155.645 -268.349 133.949
205.038 -277.96 188.684
222.456 -303.962  186.65
223.144 -255.858 192.631
265.702 -293.128 204.953
281.279 -184.452 179.752
283.009 -340.507 174.672
308.541 -148.171 114.464
309.626 -367.046 119.965
347.318 -256.704 126.274
352.057 -287.878 110.656
346.775 -225.346 116.264
344.786 -320.684 82.6253
345.233 -194.845 85.1833
339.365 -235.562 36.4745
337.361 -272.12 35.2708
286.398 -164.902 16.0111
285.058 -344.807 9.34502
247.992 -205.84  20.073
 249.47 -307.003 10.8241
149.767 -131.027 58.8907
148.521 -383.605  35.043
180.351 -246.462 20.8508
179.208 -261.706 19.2302
83.2467 -150.512 67.7078
82.7312 -366.172 45.2144
72.0144 -171.867 64.6487
65.4676 -344.722 48.7616
 83.522 -182.624 79.7375
80.0947 -336.56 63.1539
88.9554 -205.995 75.4541
 90.665 -310.045 63.4457
32.8445 -200.004 59.6527
39.5078 -313.227 49.8136
-27.4859 -256.232 37.5096

'Dl NHMD 1355

-66.5729 -263.479  6.0377
-67.0138 -271.586   7.212
113.231 -254.196 92.8486
105.373 -288.589 91.9689
97.5527 -233.73 83.2449
89.5342 -310.662   81.74
152.981 -276.804 124.526
152.186 -279.054 123.762
209.897 -290.197 184.647
217.946 -319.37 171.057
222.411 -264.559 179.728
260.031 -322.732  183.22
270.447 -199.709 167.427
 264.85 -337.722 173.074
295.913 -175.931 119.349
291.349 -366.536 127.526
326.106 -275.37 115.389
326.217 -305.208 108.125
 329.42 -245.044 106.588
321.866 -339.142 82.1164
324.637 -214.806 81.3784
316.677 -257.641 32.3675
317.263 -300.701   36.42
277.604 -192.232 11.1733
272.843 -364.896 17.6458
 238.86 -230.826 15.4488
236.804 -324.964 19.0949
161.726 -149.362 56.3435
150.913 -396.828 56.4851
184.427 -270.46 26.7488
182.698 -281.319 25.6603
104.678 -166.295 66.2888
98.3864 -377.108 61.5663
93.9814 -190.269 65.1578
  84.59 -352.612 62.8742
106.055 -196.961 75.0116
95.9979 -343.983 68.2678
104.146 -222.348 67.7642
96.3673 -322.537 65.9121
64.2046 -218.275 55.1189
60.0746 -323.76 53.9593
4.88497 -270.153 30.7173

'Known hybrid NHMD 1356

-302.406 -280.546 18.5067
-302.521 -300.586 17.6166
96.1707 -244.082 180.583
84.1099 -297.185 173.279
 85.638 -209.132 169.328
50.2216 -336.62 157.144
168.882 -279.983 218.068
169.667 -283.976  218.03
251.461 -299.505 279.271
262.989 -328.791 256.498
268.424 -268.025  267.95
296.578 -307.074 271.471
285.109 -144.065 191.692
 314.87 -401.571 186.768
295.541 -133.408 143.937
316.056 -399.978 181.285
353.825 -271.313 137.462
358.438 -303.666 137.009
354.514 -235.87 131.663
345.369 -352.873 115.859
339.017 -195.857 109.002
335.943 -268.535 63.5048
334.231 -281.056 62.5494
287.584 -140.745  25.894
289.409 -406.561 25.5731
226.876 -206.532 25.3561
231.663 -343.129 19.8961
  105.5 -93.9012  85.904
107.731 -463.175  61.606
144.173 -263.101 47.2163
141.577 -292.189 51.1298
20.9959 -120.511 98.6392
20.5562 -443.282  75.109
-4.23739 -152.907  98.987
-4.37268 -409.36 84.1726
29.7386 -172.639 126.061
22.9662 -390.587 112.492
38.4589 -214.972 131.564
33.8366 -353.918 126.034
-96.7484 -216.688 87.0569
-99.3127 -354.06 78.3015
-132.706 -288.185 83.4268

'Dl NHMD 279

-181.222 -266.274 51.2258
-180.292 -279.103 53.7073
83.6553 -245.65 131.732
84.5249 -293.611 130.247
 59.488 -218.882 121.885
59.6871 -317.199 119.036
146.766 -271.632 151.441
148.806 -277.515 151.289
195.217 -286.955 199.596
211.293 -317.567 189.441
213.619 -260.879 203.881
239.926 -297.122 206.856
259.861 -195.74 181.236
258.281 -357.322 159.718
 281.13 -161.471  125.05
277.832 -368.119 131.502
319.949 -263.546 121.549
324.076 -301.808 115.283
322.297 -226.717 115.555
313.987 -332.603 95.4008
 313.06 -194.001 86.0704
300.896 -238.836 34.0402
296.561 -295.39 36.1995
256.481 -163.627 20.4347
260.117 -366.863 18.9636
225.728 -209.113 20.8301
226.098 -322.296 19.3888
120.094 -130.844 70.2657
118.529 -401.215 58.2267
152.366 -252.937 41.1656
151.111 -273.077 43.3104
53.8964 -143.746 88.3879
53.7682 -389.424 75.5269
36.9121 -171.932 91.3261
 35.322 -366.001 86.8782
57.6139 -182.305 104.361
53.8846 -351.754 96.5881
62.0507 -214.888 102.964
60.8101 -324.145 96.3197
-8.26719 -213.416 89.9485
-1.07683 -325.835 84.5002
-28.6362 -271.669 83.3077

'Dl NHMD 3.968

-117.67 -266.602 11.5152
-115.894 -278.818 10.1404
98.1983 -247.352  114.33
96.4542 -282.432  111.32
85.2461 -224.285 106.947
103.875 -310.948 111.066
151.957 -266.872 142.814
 151.55 -272.445 143.142
223.699 -280.053 201.865
226.208 -301.383 186.807
226.891 -258.275 195.201
268.204 -291.716 206.084
274.045 -157.779 153.122
283.451 -358.007 139.588
289.337 -149.101  128.94
295.888 -360.746 127.064
332.568 -253.672 121.724
 330.04 -286.697 113.162
328.282 -226.362 114.253
323.358 -321.938 79.5963
319.756 -188.826 76.8363
321.858 -231.416 33.6864
317.426 -279.075 31.5153
263.812 -161.229 14.1099
269.812 -346.119 9.67028
 229.78 -205.233 23.7913
239.316 -306.757 18.8342
138.847 -133.932 70.3413
144.703 -388.974 48.0575
165.724 -252.968 43.0846
168.173 -263.112 43.7571
75.8929 -156.137 69.9512
78.2529 -373.182 49.1053
62.3812 -178.264 71.7592
 63.075 -352.35 57.2472
81.2028 -185.659 83.3773
78.9577 -343.148 67.9753
87.3833 -213.008 84.8756
87.6271 -319.81 74.9317
28.9932 -210.88  66.821
30.2218 -323.95  58.369
-33.5147 -267.973 41.3657

'Dl NHMD 34.15.3.1878

-141.565 -271.42 33.0963
-140.901 -283.067 34.2168
120.969 -239.665 154.662
118.752 -279.488 154.952
112.585 -201.151 150.787
106.978 -321.827 147.032
183.739 -259.933 184.457
183.182 -267.023 184.805
240.519 -274.438 237.863
250.107 -296.846 236.969
251.323 -247.224 240.626
286.523 -281.589 254.807
295.269 -157.536 204.433
 302.13 -356.337  205.16
323.693 -149.218  167.36
 323.73 -357.897  188.11
363.221 -252.527 163.005
365.597 -285.742  162.85
365.098 -219.181  157.51
364.909 -313.846 137.172
 362.15 -190.434 130.948
356.406 -236.868  79.098
353.287 -277.046 81.6666
314.873 -162.879 48.0349
317.285 -357.215 57.6839
269.326 -205.662 56.9237
270.507 -318.097 61.0855
147.371 -121.922 98.8473
153.824 -404.483 101.958
192.506 -254.521 71.5771
189.351 -268.914 72.5153
85.5149 -140.772 118.643
85.9838 -387.253 122.095
72.4822 -170.007 110.588
76.0544 -360.279  114.82
89.8878 -182.33 125.337
 91.344 -348.327 130.504
102.258 -208.989 121.835
100.015 -322.098 122.598
41.1088 -198.459 97.5968
47.0836 -330.425 106.048
-36.2965 -272.965 79.8387

'Dl NHMD 350

-178.874 -270.072 53.3794
-178.248 -280.87 52.3165
99.1262 -261.51 145.603
94.8747 -309.932   147.9
71.6376 -246.609 137.997
 52.722 -326.573 128.818
151.773 -289.918 163.482
150.942 -293.571 163.477
227.766 -305.611 213.437
233.686 -326.821 206.949
239.165 -282.83 207.832
273.092 -319.07 211.944
279.483 -189.407   168.7
284.731 -377.224 171.025
300.946 -176.539 117.953
286.548 -397.192 111.306
332.836 -278.822 121.333
337.873 -318.936 106.985
329.288 -248.818 112.014
319.758 -353.384 85.8193
321.442 -216.917 74.1766
308.556 -268.42 26.8615
305.827 -309.112 32.6532
258.509 -187.568  11.151
261.111 -386.126  27.545
224.656 -229.511 13.6655
226.663 -346.023 24.5303
130.599 -139.941 74.4678
108.301 -425.809  94.487
156.674 -273.115 44.9847
155.085 -290.969 47.5544
67.1356 -155.038 95.2029
49.7171 -403.763 109.714
49.1422 -180.98 101.373
 34.628 -375.727 115.651
65.4173  -191.6 112.872
49.6155 -365.385 123.009
 71.471 -219.401 112.232
56.4212 -339.073 117.726
-7.69485 -221.536  99.249
-14.3654 -333.463 106.093
-79.1507 -272.292 80.6213

'Dl NHMD 38.1854-1.4.1963

-199.447 -265.53 60.3822
-200.355 -279.67 59.4181
133.437 -238.671 166.057
127.654 -301.446 168.066
126.405 -194.22 149.544
102.215 -330.508 147.326
204.673 -270.784 190.151
190.952 -277.532 193.512
297.259 -295.945 237.556
291.141 -317.109 224.499
298.478 -267.642 231.652
337.854 -305.753 239.336
 345.38 -187.051 189.393
344.688 -352.036  201.06
368.197 -167.077 142.141
358.791 -381.306  157.35
393.555 -277.126  140.13
392.216 -319.78 128.648
393.954 -234.124 122.156
 378.31 -355.314 102.064
383.265 -200.89 87.6424
374.252 -269.645 42.8596
367.694 -295.314   44.19
327.562 -165.515 20.5845
320.055 -390.106 38.6484
287.072 -218.493 32.9112
283.048 -341.172 43.1477
177.253 -120.377 79.0671
164.954 -427.073 89.4175
210.814 -269.285 60.8142
209.323 -286.647  61.913
100.342 -130.105  104.07
88.9165 -409.409 112.312
75.3885 -157.629 112.036
69.1382 -385.422  118.81
106.808 -174.019 131.162
99.7239 -367.946 138.819
103.452 -203.675 125.894
100.003 -341.714 132.575
16.7477 -204.996 109.279
 12.236 -336.996 112.163
-68.3446 -271.763 99.3794

'Dl NHMD 39.1.4.1965.1854

-123.478 -279.543 13.8055
-121.288  -292.6 11.1033
141.746 -247.292 122.059
133.254 -290.943 122.728
119.882 -214.698 105.843
116.211 -326.523 102.782
213.556 -269.054 152.836
214.857 -275.778 152.543
280.892 -284.897 215.736
291.083 -306.967 202.298
291.899 -261.642 204.909
319.246 -296.892 220.851
335.181 -159.603 163.229
344.228 -358.789 177.331
363.773 -152.268 119.371
368.243 -368.87 137.039
390.257 -265.765 134.752
392.074 -297.039 122.633
394.529 -229.98 119.015
387.693 -336.846 96.4957
387.325 -195.144  97.977
381.956 -243.563 38.5681
380.354 -281.707 37.4631
334.438 -158.609 16.8214
337.577 -366.171 12.0662
296.578 -207.28 14.0001
303.178 -326.876 9.58488
176.186 -124.89 64.8205
 180.01 -415.856  44.472
220.588 -260.301 30.8798
217.869 -274.969 31.8789
112.348 -144.545 75.4499
115.725 -404.273 56.8995
97.9241 -172.342 80.3806
97.6599 -376.516 67.4964
114.364 -183.625 94.4497
114.115 -363.684 79.2726
121.553 -213.54 92.2334
121.013 -336.179 83.8117
51.3824 -215.477 74.9867
55.0903 -339.822 65.6235
-7.11049 -281.395 52.5061

'Dl NHMD 4.3 1870

-76.5953 -276.84  6.3008
-75.5266 -286.108  4.6402
159.173 -255.207 123.832
161.099 -297.506 121.456
144.209 -226.134 114.007
152.546 -327.541 114.864
  208.5 -280.981 153.043
211.639 -288.475 153.687
266.142 -298.899 202.546
275.891 -324.475  191.47
273.948 -271.464 201.628
326.869 -308.294 204.993
338.577 -190.56 176.643
332.527 -354.635 178.602
353.972 -167.108 121.032
349.839 -378.991 127.098
383.416 -273.398 116.945
379.188 -308.435 111.518
379.824 -236.174 110.451
369.142 -340.562 74.3953
368.044 -207.212 69.6768
360.607 -261.11 36.2538
367.733 -290.392 38.7335
312.863 -175.657 9.18352
312.975 -367.916 17.0143
278.069 -220.576  16.781
276.973 -324.195 17.6843
190.323 -144.552 61.6834
187.316 -402.089 53.6127
229.194  -251.2 28.4635
230.246 -294.685 27.7928
125.311 -160.574   78.19
127.411 -384.627 67.5474
110.565 -185.949 82.5035
109.685 -362.781 73.2046
128.551 -199.461 92.3377
125.607 -352.393 86.0649
127.045 -231.199 84.0239
134.176 -321.79  81.013
 77.862 -217.99 71.9081
82.7979 -332.056 64.3271
16.5286 -279.07 44.7095

'Dl NHMD 40.1.4.1963.1854

-41.1173 -279.639  9.3254
-37.5416 -292.402 15.2164
143.561 -250.763 103.118
140.039 -285.118 103.075
 115.84 -239.967 83.7683
111.332 -297.932 86.2493
181.808 -268.773 132.495
178.151 -272.758 132.092
246.929 -275.517 193.976
255.964 -300.076 178.897
251.716 -250.228 185.076
290.948 -286.066 199.056
 309.58 -192.554 178.993
313.274 -324.804 175.517
327.874 -157.115 117.862
337.465 -355.773 133.527
 358.05 -256.464 130.716
 359.75 -288.791 123.103
 359.67 -225.072 120.462
362.542 -318.419 93.3536
355.365 -198.501 86.9677
352.852 -244.618 44.7629
356.664 -286.606 52.0853
307.024 -184.788 14.5571
315.305 -355.555 34.7411
264.339 -224.833 19.0574
  274.6 -319.829  30.419
184.718 -155.564 50.0348
189.033 -384.05 71.3441
206.013 -266.885 37.7609
206.309 -274.103 41.3182
126.278 -177.94   62.33
132.603 -367.002  77.069
 113.88 -199.582 60.4428
113.811 -347.123 75.8839
 127.33 -201.956 74.2809
125.895 -338.143 84.0461
125.941 -227.661 67.5155
123.685 -316.74 75.3576
91.8854 -224.329 56.4653
91.3429 -324.915  66.234
37.5864 -279.752 38.5931

'Dl NHMD 41.1.4.1963.1854

-0.3901 -288.922 12.4911
-1.1152 -300.556 10.6678
152.538 -266.507 90.2198
147.612 -298.771 85.7593
135.072 -240.796 78.5505
 142.76 -329.723 72.5923
200.632 -282.839 118.759
200.639 -287.773 118.763
243.659 -292.256 169.141
253.054 -312.513 161.127
 252.73 -271.361 171.048
279.994 -305.994 179.707
292.083 -220.794  173.48
300.583 -342.905 156.742
328.293 -173.469 112.171
337.258 -361.126 114.751
351.987 -263.171 125.866
356.271 -297.358  109.71
350.368 -226.862 107.195
357.531 -327.351  81.882
347.653 -204.659 89.0819
352.783 -252.642  36.138
356.238 -289.914  36.147
304.571 -190.648   13.56
318.365 -357.989 17.0653
269.353 -229.534 11.3264
276.346 -323.436 12.8403
192.573 -168.481  51.391
208.825 -394.056 48.0558
219.943 -271.631 15.0345
218.662 -287.553 16.7372
139.477 -185.358 61.5918
157.157 -387.651 54.7823
126.873 -214.185 54.2928
138.005 -360.683 52.2885
138.021 -218.953 63.5171
146.663 -354.191 61.4666
143.569 -241.856 60.1367
149.775 -327.625 57.4088
101.672 -243.105 49.0014
110.603 -337.663 46.1595
64.0946 -294.673  32.873

'Dl NHMD 43.1.4.63.1854

-204.73 -277.425 34.8951
-204.543 -296.176 33.5412
145.649 -264.074 156.177
141.511 -318.02 156.513
  104.6 -235.177 142.685
90.4512 -341.831 140.525
222.962 -291.998 178.573
220.228 -296.993 179.139
305.585 -309.657 236.677
311.192 -334.331 223.202
315.209 -283.061  228.24
347.581 -313.88 238.013
353.016 -183.757 179.114
359.778 -388.982 178.384
383.015 -179.859  135.46
382.767 -393.876  143.95
411.711 -286.823 126.755
413.483 -323.465 112.707
410.962 -242.028 111.768
400.995 -356.662 96.7704
395.214 -211.453 83.8686
383.932 -268.502  40.387
384.499 -312.093 44.6797
330.533 -178.154 16.9849
330.503 -398.935 34.5592
291.749 -228.226 17.9031
296.432 -358.65 32.3471
168.215 -130.344 67.8239
167.001 -445.444 85.7505
222.197 -284.404 45.7154
217.883 -302.636 49.8451
92.5513 -148.509 91.1857
86.8339 -429.34 102.756
 72.289 -169.918 95.9744
69.0138 -407.891 108.494
97.3972 -187.58  115.32
91.3757 -392.883 123.578
114.561 -225.945 119.661
111.544 -352.156 126.305
39.0664 -211.849 100.557
35.2798 -367.348 104.866
-34.662 -289.344 97.3005

'Dl NHMD 43.14.12.1893

-122.475 -276.145   7.022
-122.644 -292.783  6.0078
 140.51 -255.178 131.915
140.781 -313.278 131.085
114.479 -225.513 104.687
115.846 -344.072 101.868
197.917 -283.13 163.636
198.132 -289.999 161.502
281.214 -297.911 219.393
283.165 -320.769 203.896
288.355 -278.32 210.663
318.218 -310.631 219.657
327.909 -183.464 173.278
331.277 -382.616 159.917
350.197 -165.404 127.085
347.132 -391.029 133.252
389.721 -276.607  122.77
 381.32 -316.314 117.377
386.583 -243.416 116.587
370.078 -355.909 82.4135
 376.93 -205.973 84.7966
361.052 -259.475 32.3322
361.746 -301.828 31.8876
 318.04 -177.232 18.2918
314.683 -383.39 20.6481
276.754 -225.304 24.0796
273.759 -336.219 26.1803
177.763 -144.089 67.7062
174.394 -418.426 57.9678
209.157 -271.653 39.6472
206.427 -289.008 40.9769
110.965 -155.353 77.5779
107.591 -408.974 65.0263
96.0283 -180.014 78.9002
95.5774 -385.251 68.7617
114.288 -190.025 88.0923
110.867 -375.456   81.81
118.561 -221.457 92.1305
118.412 -341.045 87.3425
65.8062 -218.216   74.48
 58.904 -350.27 66.8787
 12.319 -284.45 59.3431

'Dl NHMD 44.7.8.1905

-101.073 -291.357 13.5756
-97.8958 -305.955  7.1911
148.565 -261.944 135.388
142.107 -311.092 129.301
145.197 -234.628 129.754
126.602 -339.047 114.313
 210.28 -290.649 157.755
210.256 -297.573 156.973
273.463 -307.076 212.084
277.671 -331.18 195.738
282.707 -284.56 206.712
314.108 -313.189 216.711
321.835 -183.891 160.586
327.966 -382.09  155.68
345.914 -168.768 128.561
341.075 -392.186 136.873
386.498 -281.337 125.135
387.209 -317.505 121.476
384.206 -239.328 118.621
379.301 -347.923 95.7487
376.413 -210.557 87.3574
371.924 -265.916  37.608
370.542 -302.537 41.7645
323.502 -176.266 16.8599
324.376 -383.371 25.9691
288.316 -223.667 17.3678
290.542 -344.798 20.4059
183.571 -147.11 67.3155
189.143 -420.058 55.5694
213.213 -279.744 41.9407
214.672 -293.117 41.2228
114.133 -168.734 82.3822
128.121 -404.055 73.9244
103.628 -196.527 84.2872
 103.75 -380.348 75.4107
120.773 -204.275 103.879
119.701 -371.521 92.4725
123.786 -234.166 95.9319
122.777 -338.582 88.9086
71.9311 -231.012 77.9445
74.8314 -345.129 72.5072
18.8664 -290.101 59.9518

'Putative hybrid NHMD 1963.44.1.4

-166.749 -292.827 55.1156
-163.435 -305.053 60.6013
127.409 -254.264 167.752
 121.84 -292.203 165.293
138.632 -205.228 158.898
141.474 -343.861 156.344
203.203 -272.968 219.297
201.478 -294.44  219.54
289.147 -296.246 264.721
297.678 -319.138  244.98
295.758 -262.923 260.448
 327.69 -294.294 263.496
313.465 -131.554 155.471
317.013 -402.91 147.027
308.499 -122.786 133.827
339.631 -391.238 160.085
 382.18 -253.131 138.438
382.855 -279.358 139.851
379.882 -224.136  135.51
379.246 -317.864 120.865
372.256 -196.054 121.556
367.453 -245.516 65.2698
371.223 -266.093  63.908
322.997 -134.358  22.525
342.868 -384.865 31.4103
263.186 -210.297 24.6409
273.306 -323.555 25.1813
164.989 -86.0247 81.6936
195.939 -445.786 95.2425
192.165 -260.979  43.417
192.822 -279.771 45.1295
82.2481 -111.775 98.6984
104.197 -435.05 93.9786
74.0589 -146.435 109.771
79.7844 -420.469 106.503
95.2809 -165.139 122.866
92.3543 -379.875 127.262
104.323 -237.23 103.689
106.715 -318.56 105.114
-4.14333 -219.475 96.9117
5.28738 -346.15 98.0536
-54.1106 -292.073 82.2122

'Dl NHMD 45

-33.4039 -297.625  9.3041
-30.9968 -309.034  5.5865
138.264 -277.046 104.594
 145.29 -313.32 103.264
 114.72 -257.651 91.4737
125.972 -336.013 84.9347
 197.62 -293.09  139.38
199.188 -301.985 138.544
250.572 -305.694 183.933
252.369 -325.804 169.324
262.143 -281.036 183.214
304.892 -306.443 191.979
312.873 -205.169 165.855
314.429 -316.389 186.146
327.659 -180.388 118.095
335.075 -382.087 116.358
368.276 -277.947 110.765
367.863 -315.464 104.141
363.487 -243.759 103.521
 365.84 -336.027 77.6581
354.121 -217.705 77.7634
346.105 -256.879 27.7971
350.015 -298.595 27.3419
299.817 -190.661 14.6919
 314.09 -367.042 8.44107
267.243 -231.414 14.6099
276.253 -331.772 9.36562
176.284 -168.213 60.3781
195.128 -409.326 38.2762
210.498 -286.345 33.4947
210.482 -289.915 35.4668
127.361 -195.958 66.1314
140.459 -392.254 44.8191
116.138 -218.191 65.7983
124.987 -373.984 52.6905
128.504 -226.751 74.8246
134.905 -365.881 61.3166
  134.3 -250.236 74.0996
138.358 -343.207 64.5884
86.9713 -247.697 61.1127
92.4229 -349.033 50.3104
45.5692 -301.09 36.7896

'Dl NHMD 47

-208.616 -259.262 48.1593
-207.396 -278.209 48.9897
122.142 -237.637 154.992
126.281 -298.381 153.272
67.7529 -214.286 135.385
 80.964 -315.112 134.986
204.201 -268.337 177.131
 203.25 -275.449  176.61
287.494 -285.413 230.551
288.334 -309.462 207.819
289.093 -259.606 220.745
326.204 -295.287 233.364
330.073 -152.956 176.498
344.989 -356.716 172.513
354.884 -143.167 135.584
357.911 -367.972 146.627
392.486 -257.729  130.52
399.075 -298.601 120.279
 397.53 -218.542 120.898
385.555 -336.077 81.6296
383.449 -185.13 97.5642
 374.89 -247.292 44.3471
 368.15 -269.339 43.7978
321.442 -142.045 23.4712
329.589 -368.457 18.5201
  287.7 -188.249 24.6742
291.641 -329.042 17.8319
 155.82 -104.862 83.6976
163.251 -420.472 55.0062
203.125 -257.882 35.2639
203.214 -268.882 33.0306
91.1786 -121.011 109.486
90.4629 -414.614 74.4881
62.1377 -157.557 109.831
65.3274 -383.467 87.3126
87.8549 -166.119 121.255
 86.968 -370.768 103.399
98.0135 -199.405 120.125
94.7097 -342.312 105.027
  33.48 -196.384 107.595
33.8148 -345.963  90.467
-60.3639 -272.697 86.4405

'Dl NHMD 50

-212.777 -280.628 48.7446
-212.423 -292.107 46.3581
144.032 -233.528  162.76
139.213 -302.715  153.68
99.9407 -209.892 138.752
107.457 -330.173 138.236
211.345 -269.531 177.348
211.989 -275.111 177.666
280.529 -283.454 224.133
292.627 -309.906 209.365
294.693 -259.739 217.912
337.157 -297.704 229.563
 337.04 -167.633  193.48
346.955 -351.874 180.643
354.828 -146.208  134.06
361.839 -362.028  147.01
387.115 -253.167  120.66
396.521 -290.902 118.581
402.986 -227.412 112.526
386.618 -330.043  93.374
381.048 -186.327 102.051
365.684 -241.976 32.4274
373.048 -268.327 33.5845
311.025 -139.35 21.4168
321.412 -367.299 7.04032
277.597 -195.852 24.5703
282.641 -320.122 17.2203
148.878 -114.227 96.6277
157.677 -421.909 59.4858
201.667 -259.864 52.8782
  200.8 -270.44 50.9625
  65.65 -139.364 116.054
78.0168 -413.865 79.8472
62.5717 -171.345 121.169
65.3129 -388.852 96.2946
87.7132 -177.977 129.073
94.8842 -376.572 111.382
98.2965 -212.987 129.838
101.436 -341.44 112.985
-28.3562 -229.018 107.155
-23.1413 -333.125 91.7229
-104.475 -283.011 83.5563

'Dl NHMD 51

-221.038 -277.529 30.5585
-219.078 -288.616 28.4139
128.618 -238.812 162.482
123.331 -302.267 160.226
86.0686 -217.67 141.162
94.4035 -334.242 138.027
210.535 -271.078 178.848
209.128 -278.139 180.066
284.712 -286.678 235.717
288.176 -317.796 216.163
288.294 -257.211 221.041
324.608 -292.186 233.642
329.598 -166.08 174.632
346.878 -361.413   173.8
364.421 -157.137 136.614
365.378 -373.015 137.078
389.368 -267.077 120.566
395.103 -299.471 109.764
387.729 -224.008 115.939
377.135 -339.596 81.1154
375.669 -189.263 82.9928
368.054 -241.421 32.1639
360.821 -270.011 30.2674
303.933 -147.772  22.022
305.372 -374.068 12.9967
273.612 -194.664 21.0211
 281.37 -333.912 11.7758
139.879 -117.712  83.635
147.083 -420.669 63.8609
195.225 -258.576 53.2517
 194.66 -275.406 54.0367
76.8942 -138.362 105.591
77.6301 -410.628 87.6152
61.8877 -162.629 113.315
65.0662 -386.127 100.592
88.0011 -177.831 126.288
86.4015 -371.489 113.498
93.9177 -204.228 128.634
98.5456 -342.479 118.248
24.4415 -199.341 108.996
 35.661 -353.202 100.807
-91.7685 -281.854 82.0744

'Dl NHMD 52

-222.846 -272.901 31.0588
-221.362 -289.764 31.7695
113.996 -224.072 169.342
120.208 -281.143 170.969
54.8795 -196.778 145.698
46.7576 -316.137 143.062
202.822 -247.891  195.37
202.725 -255.895 194.726
274.581 -257.397 256.658
276.683 -289.014 232.796
278.942 -229.208 238.293
318.645 -266.321   259.7
339.024 -157.898 214.173
333.899 -345.217 200.579
365.443 -132.089 144.045
354.163 -353.359 165.607
388.116 -242.708 149.649
393.692 -278.934 140.426
392.339 -209.331 137.359
382.763 -321.12 107.442
380.924 -174.631 113.295
382.705 -243.339 54.4999
377.072 -264.541 56.2732
 326.66 -137.212 13.3659
325.686 -357.239 35.1714
284.192 -188.03 23.4436
284.066 -318.203 36.5477
144.705 -95.0292 91.3716
163.677 -413.008 84.4148
207.066 -245.401 46.3271
207.468 -263.977 48.0134
77.6407 -106.298 95.2059
87.5606 -407.804 101.584
54.4481 -134.626 99.9652
62.3788 -378.751 112.734
80.3338 -146.539 118.098
85.2686 -363.76 127.836
90.2788 -176.548 118.818
94.5208 -333.27 122.827
11.3877 -176.496 99.1369
21.2005 -340.663 104.281
-71.3653 -269.583 84.9215

'Dl NHMD 54

-205.286 -281.989 43.9321
-202.578 -294.519 43.3501
138.642 -243.043 144.378
128.487 -296.448  142.14
85.7409 -218.309 125.341
82.7538 -327.217 122.796
206.306 -273.356 169.853
206.412 -278.555 167.899
283.474 -285.018 227.287
285.867 -311.713 207.156
290.556 -264.037 218.287
315.915 -298.149 229.309
315.989 -159.609 177.248
340.132 -362.194 171.391
342.468 -142.728 128.867
352.956 -370.23 147.274
387.693 -256.253 135.387
402.256 -288.533 128.268
389.372 -221.138 133.695
390.131 -330.894 90.2617
380.505 -184.848 102.126
382.445 -240.837 49.3777
 383.87 -271.013 46.4865
 326.69 -144.727 26.0402
335.711 -364.613 11.7579
297.347 -191.678 19.9614
307.975 -322.925 7.61557
 163.54 -113.195 85.2412
168.821 -421.289 53.9521
216.538 -255.014  40.212
214.477 -263.251 44.4982
94.5417 -134.225 107.128
101.998 -408.66 75.7422
  73.37 -171.979 101.682
75.8509 -379.407 86.5664
99.1864 -181.087 118.982
104.974 -367.555  102.25
110.546 -213.176 114.287
113.322 -335.321 101.106
30.3039 -210.741 104.777
40.3558 -342.681 87.6326
-47.8943 -278.506  77.364

'Dl NHMD 55

-216.169 -272.673 39.4322
-214.63 -285.263 38.4135
111.824 -241.814 163.235
94.3399 -294.516 161.886
68.1044 -209.754 144.532
60.7352 -329.063 143.127
 194.63 -272.175 186.694
194.046 -280.576 188.966
271.743 -288.224 229.365
275.974 -318.568 221.412
280.063 -265.888  227.02
 324.07 -305.251 233.236
329.072 -170.934 185.055
333.448 -359.998 195.236
335.026 -151.23 133.536
332.464 -385.336 145.093
390.884 -271.694 125.645
394.375 -312.843 120.524
392.744 -227.44 114.305
376.967 -352.782 84.0978
376.768 -192.947  79.594
 367.02 -247.718 34.9337
355.541  -297.4 36.9277
305.954 -165.308 15.0176
304.601 -377.643 20.4064
274.592 -207.973 24.5997
268.857 -336.371 24.3634
147.152 -119.782 86.9545
141.056 -426.615 77.3473
188.566 -264.013 52.3422
189.553 -279.687 50.0959
70.4121 -138.696  105.64
68.6422 -408.215 98.1207
55.9703 -162.476 112.347
50.0233 -384.068 107.223
78.3069 -172.048 127.423
72.3114 -370.228 126.349
76.0721 -201.599 129.149
70.6909 -340.607 125.839
14.7334 -195.859 111.199
13.5115 -349.266 109.435
-84.0079 -275.976 89.0204

'Dl NHMD 56

-189.806 -266.687 48.3354
-188.524 -279.445 49.2978
125.319 -241.292 164.703
115.949 -298.911 160.691
95.4522 -224.186 141.883
96.0828 -311.101  142.44
197.983 -273.618 189.053
197.279 -281.691 188.419
265.226 -288.974 229.211
270.132  -311.1 211.358
274.421 -263.685 224.576
314.014 -296.184 228.483
326.425 -186.291 190.666
334.081 -355.583 170.945
350.416 -156.782 136.037
343.271 -370.879 146.825
380.981 -264.116 123.964
392.994 -301.807  104.62
 390.58 -218.898     107
374.938 -339.047 84.5334
373.667 -189.502 92.1398
351.618 -230.929 34.4168
352.887 -297.936 33.7907
 302.59 -156.304 23.9396
303.083  -364.9 20.9389
261.661 -198.023 20.0101
261.615 -324.594 16.4694
151.706 -128.049 99.9074
148.262 -411.32 72.0695
 191.06 -254.277 45.2805
190.229 -270.35 46.8172
 78.658 -149.383 122.669
76.9206 -394.768  96.286
 62.772 -171.112  118.27
62.1704 -368.745 100.081
83.3336 -182.659 133.422
81.5244 -360.041 116.488
91.3755 -213.573 126.621
91.0779 -332.932 115.622
 21.389 -208.401  112.13
18.2941 -336.746 97.8791
-55.4232 -274.215 92.5301

'Dl NHMD 57

-195.783 -265.54 52.0138
-194.096 -277.118  53.023
111.878 -248.923  148.57
  102.4 -298.329 146.961
74.0663 -214.753 132.649
50.4941 -320.962 129.169
183.412 -277.759 175.464
180.754 -281.543 176.041
265.514 -290.718 232.371
265.713 -318.929 212.046
273.182 -266.029 217.871
310.459 -304.134 226.554
319.127 -177.55 172.989
322.231 -370.427 179.033
336.108 -160.024 116.857
340.077 -383.158 135.162
377.094 -275.322 120.515
377.243 -314.602 113.453
377.548 -236.049 111.003
368.204 -341.564 98.5675
371.291 -202.369 90.3363
350.388 -258.407 35.0973
349.114 -302.996 33.8305
307.046 -176.654 17.0244
308.971 -382.752 27.2083
265.668 -220.437 17.8027
274.793 -338.764 29.7265
  150.5 -128.343 73.2641
 141.33 -416.12    68.9
190.323 -268.886 47.7074
185.837 -281.133 53.1673
76.1375 -142.496 90.7056
74.3365 -402.782 88.2649
64.2421 -166.148  97.099
54.2049 -377.13 96.0076
 80.498 -176.269 106.283
 70.985 -365.977 106.374
91.4801 -212.34 111.718
89.1788 -334.269  110.49
42.8602 -200.744 100.841
33.3135 -341.881 98.4302
-67.999 -271.679 86.2473

'Dl NHMD 58

-174.268 -280.773 58.3745
-173.76  -291.7 58.2797
109.209 -266.407 151.803
106.016 -314.465 150.738
78.1842 -234.912  134.32
58.0957 -327.561 140.735
179.652 -293.083 172.668
 178.52 -296.592 173.909
242.009 -302.11 217.534
249.184 -327.183 208.932
256.046 -278.769 211.508
 298.67 -313.509   216.5
309.684 -208.078 181.494
309.882 -348.515 193.465
 323.98 -179.486 123.377
324.771 -389.728 139.133
348.386 -285.417 124.255
353.085 -320.305 114.237
349.925 -251.702 111.824
335.706 -353.865 92.5564
 338.33 -221.802 84.9074
314.278 -277.444 31.8602
314.252 -310.906 34.2371
274.991 -196.041 5.33447
279.896 -395.595 28.2412
235.981 -240.529 20.7597
235.251    -350 28.5328
 134.19 -154.386 75.3194
129.845 -428.095 86.9685
170.873 -290.945 48.3795
171.565 -297.681 47.2051
62.1053 -166.211 94.8909
58.7228 -412.803 107.246
52.6701 -188.165 98.7817
46.5274 -389.288 114.849
73.3192 -199.902 113.469
66.8974 -378.411 124.084
81.3229 -228.576 115.321
77.4329 -350.516 118.937
20.7121 -223.461  100.38
14.9395 -352.621 104.021
-65.538 -289.546 89.8504

'Dl NHMD 59

-204.636 -272.016 40.0109
-203.846 -283.468 41.4759
146.248 -242.447  172.53
147.322 -299.67 174.653
 116.74 -225.747 158.262
107.264 -321.051 158.497
230.978 -274.536 194.193
229.595 -279.516  194.42
299.096 -282.346 248.771
311.955 -313.911 236.482
316.116 -258.54 240.187
353.828 -293.597 245.754
362.031 -190.25 207.702
366.708 -341.276 209.374
369.849 -152.473 141.179
 380.41 -372.146 159.366
412.653 -265.668 139.565
408.543 -306.397  135.65
407.762 -229.939 131.201
 396.13 -332.645  116.78
399.622 -199.346 101.202
386.732 -258.27 52.8934
386.599 -288.165 55.2083
334.139 -161.284 24.0381
338.644 -389.351 42.6292
294.801 -205.119 34.0808
289.426 -340.806 43.3083
177.587 -111.37 89.4254
169.924 -425.013 99.8892
213.678 -265.733 69.8032
212.461 -279.578 74.3003
98.6616 -125.651 114.333
99.5821 -406.303 119.043
78.5789 -155.008 114.522
81.5785 -382.431 127.149
111.284 -165.675 132.053
105.366 -370.103   142.8
120.594 -202.571 133.171
115.808 -333.663 137.273
33.2216 -192.198 117.219
37.8722 -348.322 120.086
-79.933 -271.701  88.473

'Dl NHMD 60

-239.392 -285.673 40.3632
-238.089 -295.573 40.7968
111.364 -250.14 152.529
108.086 -308.312 144.325
90.1628 -216.697 140.094
81.1762 -343.315 129.852
184.251 -285.447 172.642
183.739 -291.064 172.298
253.028 -309.807 221.121
257.215 -337.589 207.593
269.602 -285.078 223.063
304.647 -327.036 230.947
321.544 -194.299 194.304
313.401 -381.497 179.445
345.993 -174.677 147.781
328.998 -387.81  157.65
371.231 -285.278 132.529
377.581 -323.951  125.88
374.857 -246.868  128.81
365.644 -354.293 105.137
370.795 -211.038 93.8453
358.693 -267.697 43.9732
355.626    -303 43.3152
306.668 -164.594 19.6563
299.483 -396.632  17.614
271.113 -216.114 19.0251
274.235 -350.255 15.3381
144.299 -118.625  82.376
 135.33 -436.423 50.6619
186.905 -270.165 37.6018
186.632 -284.767 38.1775
82.2134 -135.463 108.251
70.5893 -423.967  74.529
57.6483 -168.603 109.693
45.0564 -393.798 88.4232
81.4131 -177.916 122.459
73.8731 -381.825 103.549
96.3607 -211.439 116.473
81.9023 -358.556 102.291
23.1225 -198.966 104.408
14.4743 -357.249 86.7544
-83.2245 -280.739 79.9727

'Dl NHMD 61

-207.516 -271.062 51.6664
-206.786 -288.721 49.4866
132.756 -254.601 152.927
113.208 -311.664   148.1
104.835 -219.339 143.795
 92.711 -341.611  138.49
204.341 -287.781 173.035
204.052 -296.46 171.702
278.606 -305.036 225.285
293.061 -328.846 217.209
296.754 -286.496 217.578
 332.21 -321.387 227.772
345.364 -214.037 201.243
338.561 -381.321 178.637
367.317 -174.972 124.301
349.946 -399.199 134.791
389.537 -288.374 128.347
386.222 -325.452 116.555
390.704 -250.294 113.994
368.617 -355.231 98.5332
375.442 -217.919 79.6045
366.826 -268.467 36.2773
361.614 -305.145 36.4347
 317.01 -183.408 11.5268
311.076 -391.883 15.4199
278.562 -220.69  20.876
277.743 -350.082 25.3663
165.049 -130.956 78.2845
155.371 -438.338 70.5466
206.678 -283.181  42.303
204.557 -300.834 44.0272
95.9197 -138.612 99.1141
84.2087 -426.551  89.094
75.6584 -168.916 111.603
66.6705 -396.54 101.847
98.8394 -178.915 121.975
89.4762 -380.671 114.273
108.438 -214.25 123.903
98.9017 -353.765 113.838
15.5947 -204.698 105.049
20.3284 -359.474 101.231
-80.9961 -278.389 90.8624

'Dl NHMD 63

-173.136 -259.137 50.7898
-172.662 -275.982 49.9946
 103.25 -247.451 139.214
99.8869 -293.499 136.567
78.4683 -230.815 125.535
93.2688 -320.116 131.073
173.438 -277.731 158.838
173.371 -282.041 159.476
229.164 -292.327  192.97
229.487 -317.902 188.498
240.262 -267.258 195.349
286.999 -310.214 195.962
305.744 -202.686 166.631
293.651 -353.186  169.41
321.122 -177.149 110.993
305.224 -382.799 111.618
343.442 -277.63 109.866
340.194 -308.21 105.194
343.562 -246.126  105.83
 326.29 -343.555 70.1738
335.726 -210.517 72.1757
314.251 -252.111 25.1907
312.045 -301.966 23.7003
274.419 -181.279 13.5166
267.023 -366.019 12.8505
242.107 -215.995 16.2935
230.586 -325.694 15.0002
141.551 -137.933 76.2696
127.871 -403.725 56.8207
171.252 -259.774 39.2228
169.254 -276.071 39.5902
73.6169 -154.781 99.6119
65.3347 -384.661 80.0722
57.5828 -178.478 103.326
49.8713 -364.779 87.5496
82.1154 -192.214 112.971
71.0655 -351.629 103.219
88.9842 -223.371 107.117
85.8783 -322.09 102.925
25.6605 -209.279 100.315
12.8687 -326.715 89.1992
-30.9863 -270.536 85.6127

'Dl NHMD 9

-151.672 -271.414 34.2427
-148.687 -279.755  36.412
100.658 -251.936 133.327
99.1197 -289.523 132.758
107.047 -213.926 133.778
118.563 -327.462 133.716
176.117 -271.652  154.67
171.334 -274.892  152.59
251.555 -288.666 216.829
  250.9 -310.277 194.369
252.011 -257.604 204.895
284.354 -294.498 217.286
290.769 -171.086 173.806
303.412 -360.69 150.895
318.533 -151.648 125.492
323.825 -367.265 127.705
362.993 -258.176  121.87
364.512 -299.214 115.473
361.685 -217.466  117.93
358.755 -327.251 85.3666
356.062 -189.536 95.7616
347.128 -235.832 40.2185
344.756 -276.586 39.3156
290.436 -166.154 24.8367
296.065 -353.366 11.7523
245.578 -209.265 30.1739
261.365 -316.18  21.024
 138.34 -138.309 94.4027
149.247 -405.009 65.5755
183.136 -260.894 41.4853
181.756 -269.088 38.3015
78.1427 -160.563 107.188
88.8746 -392.27 82.2735
63.3793 -179.54 100.441
71.0562 -372.619 78.5237
83.9337 -194.465 118.257
87.7653 -357.872 95.0008
87.1026 -223.433 104.933
83.9352 -327.877 93.6889
 39.948 -210.846 96.2139
42.4301 -337.789 83.6797
-44.7549 -279.42 68.3719

'Dl MNHN 1894.328

-286.171 -336.967 78.7941
-285.065 -347.106 81.0348
-48.5913 -325.793 160.037
-46.8907 -359.162 159.243
-19.3671 -291.159 160.427
-33.6203 -393.281 153.763
30.9811 -344.862 173.978
29.2426 -350.41 174.534
88.8405 -362.369 224.916
103.865 -384.14  211.82
109.036 -341.23 221.516
150.817 -364.193 209.204
149.622 -266.944  186.22
146.406 -432.237 163.644
165.094 -239.04 135.044
 157.63 -437.658 143.671
195.636 -337.365 125.079
 194.39 -376.321 119.977
193.728 -302.055 119.303
187.104 -405.044 81.1027
185.287 -271.783 76.1027
 163.84 -316.057 47.1418
166.119 -358.104 46.4858
 122.94 -241.514 43.3955
126.629 -432.038 37.4717
88.9306 -283.111  47.194
88.8672 -393.676 43.7154
-1.79072 -211.93   108.3
0.316112 -471.947 86.3234
23.6106 -319.277 63.6802
26.0239 -358.667 60.6081
-60.9757 -238.671 129.315
-60.5587 -455.887 107.182
-81.1484 -260.07 128.869
-80.7134 -432.796 112.904
-60.4132 -268.721 135.085
-63.4369 -426.411 123.749
-57.6249 -294.907 131.653
-60.6321 -397.136 122.211
-109.137 -291.581 125.602
-102.822 -403.441  114.59
-174.528 -345.438 107.028

'Dl MNHN 1928.196

-382.802 -334.178   114.7
-381.852 -354.75 116.222
-22.3538 -294.356 216.276
-24.7088 -360.536 219.191
-41.2756 -264.53 196.654
-46.2779 -385.838  206.31
 57.962 -329.508 224.224
60.1236 -334.582 225.953
142.543 -345.891 258.256
149.524 -370.154 243.525
159.623 -321.818 250.882
191.462 -358.457 259.298
192.222 -225.086 189.545
194.272 -432.996 191.729
204.062 -216.402 143.897
207.947 -437.336 167.649
234.969 -330.169  136.23
 239.14 -369.963 126.809
 239.27 -288.333 120.608
220.635 -412.039 89.6183
219.143 -247.023 85.0952
201.773 -315.433 49.3776
206.531 -349.353 44.9788
143.175 -214.197 37.6392
143.632 -443.652 36.8085
110.667 -265.311 41.7536
111.898 -398.865 41.7899
-1.41556 -173.572 121.737
-2.6459 -491.265 106.229
46.7381 -302.301 72.0195
41.5722 -361.069 74.1557
-69.0919 -188.907 147.852
-67.3475 -482.42  132.32
-84.5038 -213.76  155.16
-86.8635 -454.495 146.521
-58.5159 -226.168 169.403
-62.6126 -436.25 161.954
-37.7682 -269.785 173.802
-39.869 -403.144 167.943
-135.875 -252.015 158.342
-140.188 -416.154 146.495
-179.491 -336.467 168.931

'Dl MNHN 1928.197

-278.134 -344.652 89.2237
-277.786 -357.958 91.0958
-53.6926 -326.388 160.713
-63.6027 -364.74 162.468
-79.5923 -305.192 152.761
-74.396 -392.813 155.223
  6.641 -348.507 180.603
 6.1904 -353.315 180.761
68.8487 -359.51 226.885
74.2317 -381.82 213.942
 82.385 -342.193 220.711
120.668 -364.884  228.44
127.019 -280.978 203.883
129.058 -390.451 210.601
 144.02 -237.476 129.224
147.367 -442.01 148.809
186.951 -343.813   130.5
 177.53 -383.547 123.335
186.192 -311.65 112.821
167.487 -414.343 83.9637
171.665 -277.989 83.4289
149.919 -328.015 42.8716
151.376 -369.822 45.9915
94.7949 -256.316 39.1417
 98.641 -440.586 40.9573
63.0599 -295.623  50.304
66.1223 -401.771 47.0316
-17.2401 -224.447 114.951
-22.4178 -473.521 102.935
9.01027 -321.196 63.8552
7.93698 -378.158 63.3274
-72.2218 -241.649 129.825
-76.1295 -458.742 118.712
-85.2289 -266.24 132.374
-89.051 -433.887 123.362
-71.4384 -272.294 138.432
-76.3126 -425.229 133.434
-66.3111 -306.182 131.891
-69.2352 -401.515 129.543
-110.023 -296.089 129.752
-111.166 -403.501 123.891
-156.192 -350.641 116.323

'Dl MNHN 1971.156

-276.622 -337.951 80.7588
-276.411 -342.421  79.661
-59.3527 -307.473 132.379
-60.0466 -341.45 135.006
-69.055 -278.616 133.026
-92.9163 -362.256 123.848
-3.5837 -323.464 158.254
-4.4281 -327.555 158.828
50.1716 -331.05 205.371
57.2357 -352.245 194.423
65.6661 -310.534 202.432
105.538 -332.139 209.959
112.946 -253.282 181.886
109.061 -377.474 188.415
110.237 -211.982 91.4194
111.941 -423.447  113.42
 157.54 -316.806 125.112
158.309 -352.283 113.762
159.192 -280.693  108.15
147.893 -379.901 74.3333
146.191 -252.666 77.2103
 141.33 -299.287  44.054
142.694 -343.033 49.0221
94.7252 -238.438 25.1363
97.4115 -410.857 39.0865
62.8771 -272.487 29.4542
 66.297 -378.12 33.3041
-25.8098 -203.886  74.087
-19.355 -449.956 79.5336
8.75108 -302.731 40.9268
7.05533 -347.621  43.857
-83.9728 -226.227 90.7938
-81.5967 -431.295 95.3763
-96.493 -242.736 97.1933
-94.2565 -412.368 100.155
-81.2199 -251.31 105.763
-82.1543 -400.824 110.844
-70.9615 -278.893 103.509
-71.1611 -375.827 103.028
-131.199 -278.009 99.9935
-118.135 -386.785 101.036
-198.864 -336.06  89.132

'Dl MNHN 1885.606

-278.318 -335.147 77.2006
-278.543 -341.875 78.4972
-79.5834 -320.154 139.812
-76.9609 -356.513 141.174
-86.4633 -289.874 135.142
-78.3339 -382.145 132.838
-23.3673 -337.903 155.982
-20.8044 -344.023 154.724
46.6246 -355.172 209.489
51.6313 -378.888 194.901
56.4502 -334.197  206.52
81.3201 -371.794 206.401
98.0847 -254.189   177.8
92.2247 -426.317 155.994
108.778 -229.384 129.192
109.064 -435.399 129.409
 145.18 -333.135 127.927
142.327 -363.978 123.327
141.503 -298.25 124.916
135.728 -396.544 88.3891
134.834 -268.478 86.6787
114.049 -313.272 47.1663
114.555 -352.74 46.5435
74.7526 -241.609 36.4815
75.4851 -422.241 30.9602
41.1317 -283.582 42.8999
40.5931 -380.882 40.2099
-43.902 -217.056 94.9315
-41.2662 -453.555 82.6084
-20.6037 -323.754 59.6916
-21.556 -337.998 60.1891
-96.643 -238.166 110.979
-88.3782 -450.745  99.362
-106.256 -254.657 113.107
-99.7695 -434.885 102.823
-93.6421 -266.095 124.109
-92.4869 -412.84 122.344
-88.8018 -291.011 116.104
-91.7689 -382.975 109.464
-132.132 -284.379 110.884
-131.64 -391.215 103.301
-192.885 -338.456 93.9911

'Dl MNHN 1894.325

-345.208 -315.07 67.5193
-344.56 -323.109 67.4068
-16.8446 -280.566  162.71
-6.8853 -329.45 165.383
-48.6613 -251.555 145.197
-52.7027 -356.421 148.858
72.1201 -291.066 186.812
 51.279 -314.653  170.88
134.986 -313.32 234.217
136.038 -338.334 221.919
141.579 -295.281 230.613
158.004 -327.24 237.936
168.554 -196.171 183.798
 179.87 -397.308 181.153
197.043 -177.629 136.764
197.486 -411.36 155.649
234.154 -299.425 143.031
240.721 -332.397 135.793
241.417 -260.695 129.141
232.845 -368.769 87.9853
227.216 -224.245 93.5493
219.043 -280.988 55.9543
 214.45 -314.719 51.6453
 169.85 -188.233 30.8938
175.548 -409.517 31.6132
135.321 -239.182 39.6442
140.824 -363.52 35.7982
12.5533 -156.851 102.122
14.8285 -452.811 77.5065
52.4164 -291.493 60.3414
52.2377 -310.13  63.149
-51.823 -191.116 129.973
-26.7678 -446.618  111.22
-63.8387 -200.142 128.009
-61.0888 -428.958 111.799
-48.9793 -210.791 128.196
-45.9726 -408.229 122.589
-53.715 -265.779 120.111
-46.3486 -371.992 117.478
-108.997 -239.819 112.789
-104.777 -378.874 103.259
-192.111 -314.393 95.4234

'Dl MNHN 1901.48

-349.74 -349.138 64.6729
-349.853 -361.546 64.3023
-27.4951 -326.794 165.019
-28.2138 -381.973 163.185
-23.718 -285.778 159.777
-48.8645 -417.673 155.276
43.7197 -355.159 187.261
44.4658 -360.738  187.64
110.495 -377.072 253.465
125.805 -401.411 238.798
130.532 -352.52  248.02
164.422 -382.911 250.337
170.358 -251.828 198.447
178.247 -443.382 210.746
190.296 -234.276 149.834
195.372 -460.865 172.284
228.064 -351.825 155.492
232.097 -383.114 150.723
224.753 -317.586  145.11
219.162 -420.875 100.006
217.221 -282.049 97.1895
217.389 -331.395 68.9997
213.824 -365.227 67.2403
161.636 -251.375 43.1512
 166.74 -453.979 39.3136
127.304 -288.981  40.609
 127.63 -412.733 37.4783
12.5116 -206.903 94.8694
11.9246 -501.537 75.7991
49.5775 -325.81 53.1696
47.9971 -347.957 54.0095
-65.1105 -222.633 116.663
-65.8702 -488.002 92.8813
-81.6413 -246.085 123.247
-84.5793 -462.407  108.48
-61.1476 -259.063 136.632
-69.2816 -453.225 119.294
-60.8426 -292.295 130.158
-61.7124 -425.957 120.066
-117.722 -280.32 118.462
-129.349 -427.458 106.115
-198.75 -357.656 97.3054

'Dl NMS 1876.12.1

-314.471 -320.59 19.5679
-313.143 -334.622 16.3841
-16.6656 -275.797 149.642
-3.2273 -325.253 149.955
-42.0054 -244.389 130.014
-22.5137 -365.241 135.133
80.9129 -286.312 183.861
79.4993 -312.373 181.046
136.643 -305.632 236.342
149.107 -333.872 224.989
151.978 -278.954 234.825
181.302 -317.61 236.905
187.986 -186.852  179.51
202.471 -379.698 181.738
221.171 -180.087 147.028
225.596 -393.399 142.292
 254.77 -281.758 145.493
266.652 -318.35 142.167
 258.67 -246.602 143.312
252.578 -364.771 109.153
246.854 -203.488  102.55
238.884 -268.836 48.6176
244.025 -302.848 48.4415
189.254 -181.833 25.5855
201.474 -393.566 32.4524
148.414 -229.225 31.3609
155.954 -349.835 34.9961
31.0001 -145.332 73.0284
43.2578 -449.064 72.0666
82.4332 -265.681 46.5339
84.9109 -322.693 46.1862
-45.2582 -163.432 93.1662
-31.9794 -434.185 85.3357
-61.7439 -189.003 97.6094
-49.6657 -414.137 86.9301
-42.6712 -205.284 110.953
-33.5339 -395.785 110.762
-31.9451 -238.088  114.56
-27.0117 -362.929 110.311
-102.505 -236.406 96.1639
-91.6712 -374.99 91.3252
-188.569 -316.566 67.9647

'Dl NMS 2014.90

-212.634 -293.662 18.8083
-210.143 -304.575 17.7756
 33.281 -253.713 130.311
15.5185 -299.178 118.542
-1.1005 -247.994 115.072
-10.992 -317.053 111.048
85.9386 -272.293 155.506
82.6538 -296.38 150.808
124.898 -296.743 197.685
 146.86 -327.366 190.948
153.702  -262.6 202.822
 165.94 -301.209 214.604
192.784 -181.107 179.894
181.903 -369.964 160.358
217.329 -163.415 136.125
209.179 -370.672 142.417
245.568 -270.21 131.152
257.946  -307.3 126.727
252.138 -233.896 123.438
 252.27 -337.973 98.5244
 247.93 -202.25 96.1196
242.469 -251.404 48.9297
238.423 -291.569 48.7387
 199.15 -177.739 32.3515
208.497 -365.445 34.7212
165.268 -213.089 19.7822
176.482 -332.581 19.2207
59.8052 -141.818 79.4496
71.2959 -412.99 56.9408
102.394 -265.251 33.5128
102.417 -283.069 33.4272
-5.42748 -163.77 91.3755
11.9895 -402.121 62.7963
-20.7337 -189.91 89.5591
-10.6953 -379.397 66.9251
-6.78616 -200.233 104.027
-0.134672 -365.918 84.4612
-3.7505 -227.194  91.585
-0.66988 -339.165 81.6498
-50.5825 -224.449 74.8387
-49.1837 -345.64 61.5818
-111.125 -291.194 49.9735

'Dl LaS 868

-295.859 -266.779  4.9846
-295.178 -275.634   5.409
34.4976 -239.772  143.78
36.5366 -287.721 144.709
-5.8214 -216.155 137.459
-2.1687 -313.263 135.107
124.775 -265.759 177.952
124.188 -268.912 177.062
189.332 -276.917 224.027
213.655 -305.222 208.159
218.088 -250.969 223.383
227.996 -288.446 230.136
249.567 -146.058  169.52
267.535 -351.332 161.141
277.973 -128.629 125.098
284.935 -361.52 126.722
316.208 -244.403 126.507
329.641 -277.17 112.826
317.945 -202.123 118.199
312.219 -324.268 66.1166
307.489 -166.474  67.835
297.843 -225.934 34.7895
298.601 -258.016  31.716
241.357 -134.114 13.1871
252.828 -359.996 11.4186
200.003 -186.755  10.962
215.094 -314.307 5.10158
69.8888 -98.3712 73.7719
85.6205 -418.173 51.1672
128.994 -225.112 30.5542
130.247 -282.104  27.349
2.40251 -121.166 89.1676
3.45117  -403.4 69.3666
-30.3672 -157.022 94.4471
-19.3107 -376.06 77.9568
-1.76987 -165.575 109.382
-1.89181 -360.965 93.9968
9.43091 -195.314 110.788
11.6825 -331.062 96.2765
-61.2441 -190.929 91.8723
-58.1495 -341.181 75.9861
-149.186 -269.559 65.2358
