# Supplementary material for: Skull ecomorphological variation of narwhals (Monodon monoceros, Linnaeus 1758) and belugas (Delphinapterus leucas, Pallas 1776) reveals phenotype of their hybrids
Source: PLoS One. 2022 Aug 12;17(8):e0273122. doi: 10.1371/journal.pone.0273122 (PMC9374245; doi:10.1371/journal.pone.0273122)
Supplement: S5 File — Cluster-classifications from k-means clustering based on cranial (A) and mandibular (B) shape variables and size free shape variables of narwhals (Mm) and belugas (Dl). Cluster 1 was assigned to Dl while the cluster 2 to Mm. The known and putative hybrids are highlighted in bold. (XLSX) [file pone.0273122.s010.xlsx]

## Sheet: Sheet1
A) Crania						B) Mandible 2d
			Size free					Size free
k-mean clustering			k-mean clustering sf			k-mean clustering		k-mean clustering sf
Item	Cluster		Item	Cluster		Item	Cluster	Item	Cluster
Mm	1		Mm	1		Dl	1	Dl	2
Mm	1		Mm	1		Dl	1	Dl	1
Mm	1		Mm	1		Dl	1	Dl	1
Mm	1		Mm	1		Dl	1	Dl	2
Mm	1		Mm	1		Dl	1	Dl	1
Mm	1		Mm	1		Dl	1	Dl	1
Mm	1		Mm	1		Dl	1	Dl	1
Mm	1		Mm	1		Dl	1	Dl	1
Mm	1		Mm	1		Dl	2	Dl	1
Mm	1		Mm	1		Dl	1	Dl	2
Mm	1		Mm	1		Dl	1	Dl	2
Mm	1		Mm	1		Dl	1	Dl	1
Mm	1		Mm	1		Dl	1	Dl	2
Mm	1		Mm	1		Dl	1	Dl	2
Mm	1		Mm	1		Dl	1	Dl	1
Mm	1		Mm	1		Dl	1	Dl	2
Mm	1		Mm	1		Dl	1	Dl	1
Mm	1		Mm	1		Dl	1	Dl	1
Mm	1		Mm	1		Dl	1	Dl	1
Mm	1		Mm	1		Dl	1	Dl	2
Mm	1		Mm	1		Mm	2	Mm	2
Mm	1		Mm	1		Mm	2	Mm	1
Mm	1		Mm	1		Mm	2	Mm	2
Mm	1		Mm	1		Mm	2	Mm	1
Mm	1		Mm	1		Mm	2	Mm	1
Mm	1		Mm	1		Mm	2	Mm	2
Mm	1		Mm	1		Mm	2	Mm	2
Mm	1		Mm	1		Mm	2	Mm	2
Mm	1		Mm	1		Mm	2	Mm	2
Mm	1		Mm	1		Mm	2	Mm	2
Mm	1		Mm	1		Mm	2	Mm	2
Mm	1		Mm	1		Mm	2	Mm	2
Mm	1		Mm	1		Mm	2	Mm	1
Mm	1		Mm	1		Mm	2	Mm	2
Mm	1		Mm	1		Mm	2	Mm	1
Mm	1		Mm	1		Mm	2	Mm	2
Mm	1		Mm	1		Mm	2	Mm	2
Mm	1		Mm	1		Mm	2	Mm	2
Mm	1		Mm	1		Mm	2	Mm	2
Mm	1		Mm	1		Mm	2	Mm	2
Mm	1		Mm	1		Mm	2	Mm	2
Mm	1		Mm	1		Mm	2	Mm	2
Mm	1		Mm	1		Mm	2	Mm	2
Mm	1		Mm	1		hybrid	1	hybrid	2
Mm	1		Mm	1		Mm	2	Mm	2
Mm	1		Mm	1		Mm	2	Mm	2
Mm	1		Mm	1		Mm	2	Mm	1
Mm	1		Mm	1		Mm	2	Mm	2
Mm	1		Mm	1		Mm	2	Mm	2
Mm	1		Mm	1		Mm	2	Mm	1
Mm	1		Mm	1		Mm	2	Mm	2
Mm	1		Mm	1		Mm	2	Mm	2
Mm	1		Mm	1		Mm	2	Mm	2
Mm	1		Mm	1		Mm	2	Mm	1
Mm	1		Mm	1		Mm	2	Mm	1
Mm	1		Mm	1		Mm	2	Mm	2
Mm	1		Mm	1		Mm	2	Mm	2
Mm	1		Mm	1		Mm	2	Mm	2
Mm	1		Mm	1		Mm	2	Mm	1
Mm	1		Mm	1		Mm	2	Mm	2
Mm	1		Mm	1		Mm	2	Mm	2
Mm	1		Mm	1		Mm	2	Mm	1
Mm	1		Mm	1		Mm	2	Mm	1
Mm	1		Mm	1		Mm	2	Mm	2
Mm	1		Mm	1		Mm	2	Mm	1
Mm	1		Mm	1		Mm	2	Mm	2
Mm	1		Mm	1		Mm	2	Mm	2
Mm	1		Mm	1		Mm	2	Mm	2
Mm	1		Mm	1		Mm	2	Mm	2
Mm	1		Mm	1		Mm	2	Mm	2
Mm	1		Mm	1		Mm	2	Mm	2
Mm	1		Mm	1		Mm	2	Mm	1
Mm	1		Mm	1		Mm	2	Mm	1
Mm	1		Mm	1		Mm	2	Mm	2
Mm	1		Mm	1		Mm	2	Mm	2
Mm	1		Mm	1		Mm	2	Mm	2
Mm	1		Mm	1		Mm	2	Mm	2
Mm	1		Mm	1		Mm	2	Mm	2
Mm	1		Mm	1		Mm	2	Mm	1
Mm	1		Mm	1		Mm	2	Mm	2
Mm	1		Mm	1		Mm	2	Mm	2
Mm	1		Mm	1		Mm	2	Mm	2
Mm	1		Mm	1		Mm	2	Mm	2
Mm	1		Mm	1		Mm	2	Mm	2
Mm	1		Mm	1		Mm	2	Mm	2
Mm	1		Mm	1
Dl	2		Dl	1
Dl	2		Dl	2
Dl	2		Dl	2
Dl	2		Dl	2
Dl	2		Dl	2
Dl	2		Dl	2
Dl	2		Dl	2
Dl	2		Dl	1
Dl	2		Dl	2
Dl	2		Dl	2
Dl	2		Dl	2
Dl	2		Dl	2
Dl	2		Dl	2
Dl	2		Dl	2
Dl	2		Dl	2
Dl	2		Dl	2
Dl	2		Dl	2
Dl	2		Dl	2
Dl	2		Dl	2
Dl	2		Dl	2
Dl	2		Dl	2
Dl	2		Dl	2
Dl	2		Dl	2
Dl	2		Dl	2
Dl	2		Dl	2
Dl	2		Dl	2
Dl	2		Dl	2
Dl	2		Dl	2
Dl	2		Dl	2
Dl	2		Dl	2
Dl	2		Dl	2
Dl	2		Dl	2
Hybrid	2		Hybrid	2
Dl	2		Dl	2
Dl	2		Dl	2
Dl	2		Dl	2
Dl	2		Dl	2
Dl	2		Dl	2
Dl	2		Dl	2
Dl	2		Dl	2
Dl	2		Dl	2
Dl	2		Dl	1
Dl	2		Dl	2
Dl	2		Dl	2
Dl	2		Dl	2
putative hybrid	1		putative hybrid	1
Dl	2		Dl	2
Dl	2		Dl	2
Dl	2		Dl	2
Dl	2		Dl	2
Dl	2		Dl	2
Dl	2		Dl	2
Dl	2		Dl	2
Dl	2		Dl	2
Dl	2		Dl	2
Dl	2		Dl	2
Dl	2		Dl	2
Dl	2		Dl	2
Dl	2		Dl	2
Dl	2		Dl	2
Dl	2		Dl	2
Dl	2		Dl	2
Dl	2		Dl	2
Dl	2		Dl	2
Dl	2		Dl	2
Dl	2		Dl	1
Dl	2		Dl	2
Dl	2		Dl	2
Dl	2		Dl	2
Dl	2		Dl	2
Dl	2		Dl	2
