# Supplementary material for: Skull ecomorphological variation of narwhals (Monodon monoceros, Linnaeus 1758) and belugas (Delphinapterus leucas, Pallas 1776) reveals phenotype of their hybrids
Source: PLoS One. 2022 Aug 12;17(8):e0273122. doi: 10.1371/journal.pone.0273122 (PMC9374245; doi:10.1371/journal.pone.0273122)
Supplement: S6 File — (TPS) [file pone.0273122.s011.tps]

LM=23
0.363071465114926 0.0201024618871108
0.300137022246815 -0.0269899182304569
-0.130989284043027 -0.0675354095531903
-0.152211696301708 -0.00784960944326685
0.0334521674903365 0.0116075549837879
-0.118895273019757 0.0528953663865057
-0.107204219821134 0.078159162995609
-0.037977578982819 0.0658983107368382
0.0105330685684409 0.0567829009524251
0.0495188604954908 0.0499572013579275
0.0928366830646405 0.0428327069916866
0.141667040230258 0.0346341138441371
0.193240375694362 0.0275840114052603
0.245913496189199 0.0220497091797926
0.297775283739706 0.0205084809857237
-0.056275897163748 -0.0600935076423516
-0.00906827510011512 -0.0511562276190194
0.0330576588882803 -0.0442871675413904
0.0716704175650388 -0.0384403592862204
0.112682991115411 -0.0324004868165484
0.15589022912964 -0.0261891003444974
0.201052267291189 -0.0262818605420711
0.246720110747581 -0.027554745551939
ID=Dl 1353
COMMENT=GLS aligned from tpsRelw, ver. 1.69
LM=23
0.370731636439037 0.00771266213130088
0.286684382972962 -0.0312265054623246
-0.136702335348165 -0.0669562778544923
-0.156602954391707 -0.0100542002620536
0.0408732017922 0.0102069873624645
-0.123334241834881 0.0501957138592801
-0.109911366229179 0.0784314500366081
-0.037409494725385 0.0708677558894866
0.0135450359130229 0.0632835541350936
0.0590748173184755 0.0547147984930222
0.102342049079897 0.047477497917422
0.147617165893302 0.0400315998077765
0.194895796129737 0.0327853549765866
0.244477717248297 0.0259482289930075
0.297310233692417 0.0198941558754648
-0.0585518252318311 -0.0626237908229102
-0.0123705754525471 -0.0509328557569423
0.0311503377550647 -0.0420052562398216
0.0698278974707631 -0.0350792870373133
0.109078185078957 -0.0295727189752923
0.149550625536206 -0.025135681603686
0.191146130706287 -0.0239121243431963
0.233668987101593 -0.0263140230329894
ID=Dl 1351
COMMENT=GLS aligned from tpsRelw, ver. 1.69
LM=23
0.330762892443176 -0.00119703947872469
0.275857522516656 -0.0330421150003685
-0.138366624017257 -0.0611150942887936
-0.161241681824908 -0.0161435531168823
0.0459944092655204 0.00866947085978929
-0.129925544462979 0.0483947262958977
-0.125064059646417 0.0836354378543695
-0.0540860833906916 0.0688562798943895
0.00629990586946157 0.0576702101684492
0.0657881762123486 0.0456018921933768
0.116519753381312 0.0383081605592138
0.159532873343512 0.0315755494678576
0.199327148945604 0.0237596280038669
0.238252274509659 0.0179409328997893
0.27712608070591 0.0116123386570015
-0.0510122996746961 -0.0579069829413222
0.000474100194750993 -0.0452219829916456
0.0530608485363381 -0.0340098567001505
0.0990407060405617 -0.0267510347931912
0.136914434268161 -0.0222318325050039
0.171276094616337 -0.0222646432381004
0.204246037491093 -0.0256821152532877
0.236571001100961 -0.0307313003699573
ID=Dl 1349
COMMENT=GLS aligned from tpsRelw, ver. 1.69
LM=23
0.368074091176233 0.00622421219150374
0.300458540451732 -0.0343034070025441
-0.137565131536342 -0.0655717807861296
-0.150293255376098 -0.00436685457101913
0.0310920740830375 0.00853810718887938
-0.121994997764543 0.041450873489895
-0.111949069081312 0.0816040577283124
-0.0457214409110418 0.0664046784660913
0.00848971632990028 0.0576605789101024
0.0500827466769524 0.0526964340091322
0.0931381607276047 0.0460901098460827
0.142243106456901 0.0377797167645468
0.194357388600534 0.0285508762954147
0.247943948962658 0.0202357068374951
0.300966535960511 0.0135290417306925
-0.0469981459378734 -0.056498312535317
-0.00591632558179324 -0.0487083937056599
0.0291383900822896 -0.0419160560690978
0.0661166751271202 -0.0338674948788351
0.108221960823629 -0.0274531120936157
0.153083126921258 -0.0233569924702491
0.199420675429126 -0.0227570811791399
0.245898295070249 -0.0280782961214929
ID=Dl 1334
COMMENT=GLS aligned from tpsRelw, ver. 1.69
LM=23
0.364350888260481 -0.00139059097944165
0.29614254203844 -0.024862284968805
-0.144520529658576 -0.0561571649070918
-0.15498268723893 -0.00980155171748928
0.0298136174689984 0.0112293083718782
-0.115723759045945 0.0342586691038403
-0.101773021401308 0.0660470931063357
-0.0449118530043473 0.0557925257586251
0.00602598528404604 0.0512499270912991
0.0553863596585921 0.0474233566116437
0.10449154516762 0.0405697954529696
0.154861952493103 0.0377679400393071
0.204729586242469 0.0308452081241627
0.253729875366502 0.0227897856505204
0.301975838020842 0.0153158810694088
-0.052364481176487 -0.0498403895591399
-0.00990600747703738 -0.0435475761148867
0.0329367623524611 -0.0359041517372969
0.0749623368031861 -0.0310154561886669
0.117823354327407 -0.0257858583047308
0.161221296227021 -0.0224370819371995
0.204399845742638 -0.022919429864778
0.246691228433956 -0.0240748465219758
ID=Dl 1335
COMMENT=GLS aligned from tpsRelw, ver. 1.69
LM=23
0.377600376591718 0.00439150185080622
0.307540418112938 -0.0391618889450292
-0.126251762567608 -0.0608443913684634
-0.145955056147691 -0.00594450505143813
0.0266415145520532 0.012690882913894
-0.125186030159353 0.0397312501433034
-0.110820502855554 0.0710640602629239
-0.0487564564233594 0.0621312470603107
0.00188929308454077 0.0570581491009916
0.0491025421729858 0.0528533806541883
0.095712134430481 0.0466575615094738
0.146673182712107 0.0380023200252244
0.200039293477048 0.0273566136217785
0.254540134745275 0.0173192138438675
0.30872920284969 0.011365776616291
-0.0517488617204073 -0.0519621651274969
-0.0123796635812832 -0.0426404115873071
0.0256841957095927 -0.036233818134628
0.0663625860001439 -0.0284120470050917
0.110921913782004 -0.0242125504849982
0.157279262103006 -0.0226472951300847
0.204604686740519 -0.026114326817673
0.251714799664277 -0.0344104319623892
ID=Dl 1337
COMMENT=GLS aligned from tpsRelw, ver. 1.69
LM=23
0.344271028943694 0.00585090842235704
0.292708659540446 -0.033794633314618
-0.138763182266602 -0.0595422684275623
-0.155639516288036 -0.00856866410432968
0.0308627019566432 0.00813231633182461
-0.134398570065356 0.0500860912236483
-0.12633488433357 0.0777855372240759
-0.0506734805283484 0.0636670054331782
0.00636581247073302 0.0549085408170886
0.0600552515404706 0.0468335226334227
0.10823004347342 0.039271517096377
0.154660651347045 0.0303221873131558
0.201079138537872 0.0235709399388155
0.24689590223408 0.0184250111537726
0.290576864330241 0.0149841719227539
-0.0414238298299992 -0.0516980802259737
-0.00476262882304392 -0.0475961871411505
0.0347452109383904 -0.0412533560215373
0.0798083596350625 -0.0336076514006095
0.123792579449589 -0.0265794262172385
0.165955211680919 -0.0230370152442928
0.207182122140485 -0.0242204180914994
0.247214709201967 -0.028732296666436
ID=Dl 1336
COMMENT=GLS aligned from tpsRelw, ver. 1.69
LM=23
0.356525018781391 0.00762587774855602
0.298238909087362 -0.025615901175643
-0.136813843739789 -0.0565990891936912
-0.152951013532757 -0.00263951636339151
0.0399849256487211 0.010723530252032
-0.135900422647113 0.0478421250399874
-0.124427435160418 0.0750737846902238
-0.0454339055494191 0.0616633706117755
0.0104138481451509 0.0523362100189587
0.0536349019903422 0.046832294570263
0.0969641326928716 0.0410484978673884
0.144516499757471 0.0336913246768036
0.194150137578865 0.0249034237431192
0.244673610009938 0.0169685736809235
0.294177879008484 0.0116175043770019
-0.0512837932406803 -0.0585981738787231
-0.00522199160950815 -0.0521054867821521
0.0371365080179154 -0.0455374111397465
0.0754525626922975 -0.0354438171387635
0.116446503644013 -0.0271272399166823
0.158922780773969 -0.0201728739547215
0.202841614870425 -0.0198694267698427
0.247015840156856 -0.0210114153331588
ID=Dl 1338
COMMENT=GLS aligned from tpsRelw, ver. 1.69
LM=23
0.326639342711439 0.000788605690971772
0.287215669705838 -0.025666926140663
-0.141931304918653 -0.0648605146857394
-0.159834371043599 -3.98989504116868e-05
0.0479704706494554 0.00963061989398515
-0.134455128268943 0.0463147806831263
-0.120288442753408 0.0716776879129547
-0.0453824469612823 0.0612891234289718
0.0115079110944728 0.0553048888713059
0.0591930879320561 0.0506599175664229
0.10356416225096 0.0408198713959797
0.148811742537605 0.0320634092824064
0.193776229051023 0.0223915111083871
0.238014941652164 0.0163026569763247
0.279154517541396 0.0141462960135421
-0.0491414269221698 -0.0567680169505935
0.00464203861438479 -0.0465447868496529
0.0520835704671932 -0.0369922735392952
0.0917603718950448 -0.0280895797946861
0.129554731639528 -0.0208870555433308
0.167828281182096 -0.0184719266343315
0.206549752843837 -0.0193236163755717
0.244753256733434 -0.021016419918429
ID=Dl 1098
COMMENT=GLS aligned from tpsRelw, ver. 1.69
LM=23
0.373859931865339 0.00644550239599776
0.307811792901612 -0.0339321122895074
-0.131911485971396 -0.0614286084042265
-0.153086215355664 0.00979863139711468
0.0344466395723321 0.0130687227613313
-0.140385604959392 0.0426421477677329
-0.123429091831606 0.0727622115648918
-0.0516684783870042 0.0597686555850667
-0.00172067662587738 0.0530266542688782
0.0379337064347842 0.0523693239970422
0.0820332729111745 0.0453999422975023
0.13477474497158 0.037901643255299
0.191195628330761 0.032815337157743
0.247520114392556 0.0251455978769655
0.302279479526745 0.0151559327028486
-0.039783492499176 -0.0543571441837417
0.001181565701758 -0.0499974777071446
0.0356462011095556 -0.0476425250001152
0.0690373486844055 -0.045558288587442
0.109556011409107 -0.0405619076181142
0.155152642737989 -0.0362849228099023
0.203331001925285 -0.0337562316342797
0.251489404996231 -0.0308246998859439
ID=Dl 1329
COMMENT=GLS aligned from tpsRelw, ver. 1.69
LM=23
0.365333432462684 0.009070720225763
0.304747184720434 -0.0199060823309911
-0.133120159312091 -0.0614750588643451
-0.143605613698947 0.00374475347128322
0.0311465620136196 0.00710544867269472
-0.12005235186972 0.046192188333779
-0.0955489006250064 0.0722238676974968
-0.0433341565082033 0.065760101703827
0.00302413757193147 0.0578298808485599
0.0453071104386448 0.053562974013761
0.0929521016064059 0.048684731728655
0.145695687297191 0.0425101770907371
0.199277302949132 0.0356229409448619
0.252435477059198 0.0289662918481875
0.303425824757411 0.0233890837623941
-0.0587068424254061 -0.0627615243700993
-0.0139265757356689 -0.0596431835350236
0.0282757585212677 -0.0513621756566917
0.0691720563041377 -0.0465465254739607
0.113209081783426 -0.0386679495964028
0.159101991996566 -0.0286274910512264
0.205615506571283 -0.0214716252676033
0.251861532995453 -0.020230065197368
ID=Dl 1323
COMMENT=GLS aligned from tpsRelw, ver. 1.69
LM=23
0.354940242811585 0.0149705735603498
0.291824125142711 -0.0208619492857026
-0.138263717643287 -0.0582820877621029
-0.15815474798809 -0.00713478293238591
0.0354640976483419 0.00778708835485758
-0.12589375768679 0.0491857979636528
-0.104989699854038 0.0718810689074665
-0.0418320990052978 0.0595849532073383
0.0106531207485761 0.0500237892217555
0.0608804712341017 0.0422758487354099
0.10778532464426 0.0362524070871616
0.154860832311861 0.03066263987109
0.202307603209972 0.0260315634866142
0.24962843202827 0.0224831967179933
0.296162831588336 0.0214240893017058
-0.0539433622119392 -0.0560413180382905
-0.0097587122347591 -0.0502824127711756
0.0331416098684289 -0.0454210202437667
0.0755891756301756 -0.0377216705168183
0.117705067150877 -0.0281618488448676
0.160066040917561 -0.0223655815469983
0.202296098513419 -0.0197652763881115
0.243754326832091 -0.0187138663784101
ID=Dl 1333
COMMENT=GLS aligned from tpsRelw, ver. 1.69
LM=23
0.360961977812885 0.00305926340241723
0.302592970740951 -0.0251931790646759
-0.132878830279966 -0.0583690050408529
-0.150470163039056 -0.000255704894632462
0.0294655115796465 0.00783493730711431
-0.128718524576809 0.0443481434551829
-0.112170518663113 0.072357946620724
-0.0437053484301539 0.0612209936920466
0.00839538848499047 0.0550307294632267
0.0516622040082559 0.0469238186198983
0.0965440122875365 0.0425115241328838
0.14709015561001 0.0373652265045213
0.199758569795108 0.0330017883182242
0.251604361011785 0.0253830669621735
0.301250700763543 0.0187104622090471
-0.0489197530488108 -0.0608406220485492
-0.0102611073743863 -0.0539750537379456
0.0267843843140917 -0.0483657387166498
0.0673574331347507 -0.042969704788998
0.11156614192756 -0.0319325287829399
0.158172878714546 -0.0241691012919807
0.205298811335361 -0.0200714344576273
0.25110881474806 -0.0177916784621409
ID=Dl 1332
COMMENT=GLS aligned from tpsRelw, ver. 1.69
LM=23
0.376333518408852 0.00495014273471372
0.312008861040519 -0.0263873055074273
-0.130438654998226 -0.0657191856942184
-0.142551842559043 -0.00194581680363688
0.0243061560440436 0.00870949314590223
-0.11996169770564 0.0525051654108929
-0.105543540630576 0.0747566624436088
-0.0419356135339783 0.0667959838013804
0.00271723277596129 0.0585142999203194
0.0443683878166826 0.0528721873992952
0.0898495595082644 0.0470592657315271
0.142244164494225 0.0401707072027931
0.198025808469809 0.03247220130221
0.254773640427772 0.024559352361698
0.309591729940685 0.0173491111094675
-0.0569047056616097 -0.0612601359616851
-0.0187225393692189 -0.0569710203913515
0.0198045779319912 -0.0473596362299389
0.061086232984332 -0.0381461783610522
0.10647413841973 -0.0277093782918118
0.15482925418625 -0.0212118202057757
0.204789049222417 -0.0193619942761433
0.254696555166121 -0.0222205919915062
ID=Dl 1331
COMMENT=GLS aligned from tpsRelw, ver. 1.69
LM=23
0.359396957782547 0.0178033181370176
0.295683287895675 -0.0183548970623315
-0.141466441188075 -0.0570184001635573
-0.148647726386875 0.00420982662125219
0.0320452255018463 0.0115327113490908
-0.123113544037978 0.0468266823710093
-0.105493510312523 0.069024613639932
-0.0416877283857375 0.06120858565853
0.00686142794692217 0.0543808187430402
0.0584401250752812 0.0468234088058425
0.107726564432551 0.0397050203835749
0.156744895091722 0.03480071754397
0.20540954484932 0.0299621752588767
0.253134907818033 0.0240024086099383
0.299813104493883 0.021000930412534
-0.0578311408903985 -0.0581801342081654
-0.0151821469593029 -0.0522274232665252
0.0295089731928332 -0.0440971459048381
0.0750941447890083 -0.0383933252935232
0.119128573367704 -0.030030893679335
0.162558132879141 -0.0233959011107645
0.205532972673725 -0.021560866534259
0.247321046847006 -0.0201841625594331
ID=Dl 1347
COMMENT=GLS aligned from tpsRelw, ver. 1.69
LM=23
0.376447508651264 0.0117946985699558
0.291070876139962 -0.0265684313751085
-0.143893365238981 -0.0604423311799381
-0.153768598115745 -0.00298872969432267
0.037989136345993 0.00859146862949108
-0.1297061827462 0.0493925968507417
-0.115995376457453 0.0712849517037408
-0.0378711962346226 0.0618134830518369
0.014461423143975 0.0534992013150286
0.0537355469410671 0.0463821260379923
0.0957268507819074 0.0437213350488623
0.143418226886972 0.0395353831272772
0.193541482185729 0.0334487950568875
0.245576864542638 0.026283283768982
0.300319954844887 0.0191093268286738
-0.0507799904835163 -0.0562104743787745
-0.0059916121077116 -0.0495645738959822
0.0321410326665353 -0.0434389063947143
0.0672189695049434 -0.0372105064819503
0.106259933905592 -0.0315042991338718
0.148113479756303 -0.0254366653769687
0.191600703474621 -0.0228043088113311
0.236005178557573 -0.0237276790652183
ID=Dl 1330
COMMENT=GLS aligned from tpsRelw, ver. 1.69
LM=23
0.359502326043055 0.00323337120004646
0.297536034341759 -0.0355931346206968
-0.130120287137842 -0.0653854635871401
-0.154104101330492 -0.00663006762280272
0.0370262597192395 0.00868758843143203
-0.130964655778858 0.0530429315132995
-0.124247629085146 0.0845118950913116
-0.0493079016188487 0.0700874100600254
0.00393075666587077 0.0618234982739454
0.0499889751897482 0.0535028500749462
0.0942600353943086 0.0479937360681964
0.141535885701083 0.0373352448736199
0.191790866027181 0.0293779934016949
0.24290604670357 0.0204080265682413
0.29392092234158 0.0150115007664575
-0.0454914272136291 -0.0583975151782123
-0.00361431643520484 -0.0517031820041652
0.0366695446926429 -0.0456785403711295
0.0744582752462429 -0.0353703767623143
0.114980878872088 -0.029543850137646
0.157477822016259 -0.0276783972024119
0.201264943734731 -0.0266446528430842
0.245128263715214 -0.0330655723184579
ID=Dl 1355
COMMENT=GLS aligned from tpsRelw, ver. 1.69
LM=23
0.353089552945489 0.00867452075888817
0.280202142810925 -0.0257672979105865
-0.13631728745737 -0.065478284084483
-0.150949973573566 -0.0024322872295501
0.0401937656373364 0.0116912710665655
-0.133069612906864 0.0482871679321838
-0.125215497941052 0.0749020464857268
-0.0424924980404128 0.0646430848368497
0.0158839369636086 0.0544974323692726
0.0683806349086619 0.0479665908415663
0.113550115663942 0.0427247648120324
0.156287034586532 0.0355005352569032
0.198441040692766 0.0276856787496543
0.241585083049166 0.0211833075821329
0.28750487561582 0.0161702021545671
-0.0533923460160797 -0.0595933816146566
-0.00564621211393577 -0.0512995202300181
0.0386739851365302 -0.0398438424975306
0.0814661483132604 -0.0317965394962871
0.121500064550542 -0.0247617671367141
0.159741051624459 -0.0225765664648748
0.196866908197363 -0.0210974017645264
0.233901920540817 -0.023958478407854
ID=Dl 1328
COMMENT=GLS aligned from tpsRelw, ver. 1.69
LM=23
0.368303598103558 0.010048059971725
0.295753053064974 -0.0254360405990356
-0.132417563479972 -0.057869161325742
-0.150522879403917 0.00853379878551491
0.0325247328546433 0.00480627614866202
-0.131395535750654 0.0456137094633086
-0.103904338580378 0.0705589521221481
-0.043579487717133 0.0622770175340302
0.000115940653380692 0.0582139441674551
0.052957587598366 0.048213198004525
0.102981127633906 0.0414204489584579
0.153080852916064 0.0376206145794394
0.202869937665884 0.0330027024646571
0.252393619456939 0.0291945803741357
0.302189412326703 0.0232564595737571
-0.0532733763939411 -0.057210363110279
-0.0114028766818527 -0.0536687642699061
0.0321787184732881 -0.0456324417075656
0.0748136724030199 -0.0400825087393998
0.11734844312389 -0.0328938022710096
0.160377755977081 -0.0263324238534157
0.203414074790445 -0.0217199627073793
0.245702888916499 -0.0186020299466498
ID=Dl 1319
COMMENT=GLS aligned from tpsRelw, ver. 1.69
LM=23
0.372987040039711 0.00883296183320036
0.302209134707408 -0.0211189891441891
-0.138791091301955 -0.0596643154139391
-0.15066601130774 0.00587100866228024
0.0340248268158126 0.00696406450071028
-0.131280641483989 0.0504601584965806
-0.120526620072083 0.070021451772029
-0.0448092535059976 0.0600995441975898
0.00893196379443885 0.0522744403619037
0.0487198616626242 0.0496153872849449
0.0913626887724035 0.0409786215972364
0.140955151752303 0.0360344700187092
0.193278182382282 0.0301930363415688
0.247472859304187 0.0248043038882747
0.302037747459533 0.019308065274919
-0.0497510453383816 -0.0560710587983789
-0.00718185095299669 -0.0514150299585167
0.0308665749597116 -0.0469624255366594
0.0682529044940527 -0.0423184912718166
0.10993156532464 -0.0354228998580263
0.153545959720074 -0.0242571735433146
0.199370650165 -0.0193362050470031
0.246237919846803 -0.0198126376229511
ID=Dl 1322
COMMENT=GLS aligned from tpsRelw, ver. 1.69
LM=23
0.354736200313927 0.00612070484297537
0.297159712306921 -0.0217617171485779
-0.134289962017838 -0.0580932767274082
-0.158934282789733 0.00589721989556621
0.0348616578672546 0.00576690468881476
-0.11671042113497 0.0594728105616471
-0.103648919866464 0.0735656557342588
-0.0267509865952584 0.0560172771304385
0.016498499991627 0.0491702008412483
0.0532084863567694 0.0434911607032194
0.0956224053694399 0.0340191046060803
0.143422488751367 0.028072873422486
0.193450382810699 0.0228220998293115
0.24463064785622 0.018098531254232
0.298504176910242 0.0158150381133242
-0.0300453385793409 -0.0601375648560922
0.0101468725887911 -0.0531498047989254
0.0456106330969414 -0.0482124257978865
0.0785640959652039 -0.0417732149309102
0.115949657290872 -0.0357318230563428
0.156519260129353 -0.0282702411326492
0.199229426164658 -0.0231709137429532
0.243022795668685 -0.0182267199244588
ID=Mm 974
COMMENT=GLS aligned from tpsRelw, ver. 1.69
LM=23
0.31452834616702 -0.000692933796008255
0.281858324318289 -0.0157937659753953
-0.147133121581661 -0.0573540934121986
-0.163618534197252 0.00469019288184313
0.0467120640353609 0.00329312517337871
-0.127578822258678 0.0595252333481945
-0.117469389920355 0.0726760957658269
-0.0264831867444191 0.0528906517322619
0.0235387230890576 0.0437820272252845
0.0664675237566575 0.0372313972549261
0.109831074467825 0.0310385780363592
0.15404878475191 0.0239752577260258
0.197620147054238 0.0208727766482835
0.239279226060244 0.0193509623756514
0.27789404598958 0.0195574185651052
-0.0261753495189467 -0.0551564661829249
0.0173426121297274 -0.0471609476827312
0.0559084853286012 -0.0433891080381728
0.0930807667634669 -0.0383994223964831
0.13110122574541 -0.0335824803378247
0.168983120312055 -0.0278873987231863
0.206127612592409 -0.0221801374345968
0.24208202234193 -0.018406584148593
ID=Mm 1592
COMMENT=GLS aligned from tpsRelw, ver. 1.69
LM=23
0.35629822227811 -0.00285287816600468
0.299632258475423 -0.0251182268773545
-0.127524832540945 -0.0607297702549939
-0.152510636035135 0.00776187744619756
0.0347919027555918 0.00423488721391973
-0.124776674531484 0.0532733993227027
-0.105077101188398 0.0878810782555867
-0.0350379748384628 0.0609556131665491
0.00776498955140301 0.0522191424190288
0.0453124231157812 0.0471898469480656
0.0900756004981921 0.0415566132828455
0.141272017070053 0.0326028798513868
0.19353614335462 0.0227420412479374
0.245139723107902 0.0127767526884772
0.299583387967438 0.0121184818533905
-0.0251981396374704 -0.0594616813436834
0.0143397050570391 -0.0540596129303777
0.0462327859948429 -0.0496245191034506
0.076409952023202 -0.046881569788326
0.114718850892972 -0.0420297768008698
0.157209652217037 -0.0353432777133042
0.201043459111794 -0.0302335160967394
0.245014377524397 -0.0240083652784183
ID=Mm 888
COMMENT=GLS aligned from tpsRelw, ver. 1.69
LM=23
0.345591612619405 -0.00534193850366286
0.296101042436628 -0.0243922055265215
-0.13713797236113 -0.0588334834517078
-0.157668699081432 0.00622092314168203
0.0346425444175803 0.0038055548036299
-0.123481416765822 0.0587932373705212
-0.109070718075973 0.0728461529124748
-0.0297189737922423 0.0549948798882054
0.0149961053274137 0.052059779876961
0.0575586108852494 0.0464386867539593
0.10195118963149 0.0386599046290933
0.149175066951425 0.0295218769845069
0.197949489350775 0.023950686281708
0.24676019700427 0.0163493635455225
0.29652808144075 0.0137677151744722
-0.0281728189749392 -0.0553588822840207
0.00835509206186331 -0.0484041675746399
0.0429937119529928 -0.0435081203762036
0.0798124889199092 -0.0382727438712245
0.119623478125386 -0.0321989463058777
0.1610145134922 -0.0261940556996142
0.203064624176181 -0.0213846836732261
0.245476191980739 -0.0206448141772404
ID=Mm 1369-841 
COMMENT=GLS aligned from tpsRelw, ver. 1.69
LM=23
0.342885189395559 0.00218255270045672
0.29597960979373 -0.0226163343759724
-0.140496722979984 -0.0540897429212208
-0.158812367248009 0.00416528003664679
0.0386128365201568 0.00109701274735925
-0.119207791019674 0.056573603439663
-0.10469663014681 0.073393872407851
-0.0293588200925774 0.0596961326430314
0.0162306828989591 0.0522290388603587
0.0584093738246188 0.0469840599173051
0.102211422461241 0.0398104785579125
0.149142776623238 0.0305963406855351
0.197553976909503 0.0247252279233714
0.245582948401264 0.0167662261466719
0.293883163586153 0.0115367262636361
-0.0308516275893043 -0.0561229036905159
0.00915327232490246 -0.0496205417531493
0.0457065229342098 -0.0440404281157099
0.081887358940595 -0.0381408176014648
0.121187439065136 -0.0312915087982613
0.162208959676366 -0.0240739076419857
0.204132571179492 -0.0193066631622454
0.246068572262475 -0.0166902862415286
ID=Mm 1368-840 
COMMENT=GLS aligned from tpsRelw, ver. 1.69
LM=23
0.355039874857512 0.0122372269464191
0.307717101846338 -0.0215265303680879
-0.136171013003771 -0.0626767390814512
-0.157435363205491 0.00455479796434201
0.0366982512216017 0.00878948893674768
-0.117136246886796 0.0614210328758972
-0.103319781619115 0.0779094970831951
-0.013909366438379 0.0593928773208614
0.0300357616782776 0.0522633816152671
0.050136162402436 0.0493756006911237
0.0826074748814352 0.0431953348207101
0.131331552509745 0.0332644358123309
0.187319556432605 0.0272722748240073
0.245207510334928 0.0202117243002654
0.301458405394416 0.0162237467055497
-0.0318201181708379 -0.0578743755686195
0.00274254815792224 -0.0518267400730577
0.029852843506922 -0.0473747270389298
0.059725540920161 -0.0425797062108953
0.0996069622467147 -0.0345948767605856
0.146231233525452 -0.0266334058159321
0.196446339134022 -0.0205847660695354
0.247889812904055 -0.0186465376326581
ID=Mm 1367
COMMENT=GLS aligned from tpsRelw, ver. 1.69
LM=23
0.339322346069198 -0.00139517741312099
0.28571509851824 -0.0277083317020216
-0.149119160244168 -0.0597536757408804
-0.160774871334997 0.00254922859413143
0.0410800620135693 0.0125355335964191
-0.126144726295034 0.0539238650405869
-0.105775216856584 0.0694785829454918
-0.0157777990178838 0.0552684542755599
0.0290381096350423 0.0506127231844134
0.064383508684185 0.046415115064998
0.103710617224808 0.0387459531712506
0.146748235790903 0.0292973625683546
0.192781906991712 0.0236632688940211
0.240260454855776 0.0170186314193969
0.289450670624099 0.010887334769595
-0.0272559814648398 -0.0573628652810249
0.0139570888792377 -0.0475794641833521
0.0470509693931773 -0.0417318067460833
0.0794793432024662 -0.0358886366491778
0.115501751804055 -0.0291116644674234
0.153749191520044 -0.0215700065187298
0.1941703080113 -0.0200763492955212
0.2357043254768 -0.0205391389042799
ID=Mm 1361
COMMENT=GLS aligned from tpsRelw, ver. 1.69
LM=23
0.342090003268082 0.000180016087573568
0.297058989745621 -0.0292287142960988
-0.137771581159109 -0.0621059294296374
-0.164711595540508 0.00615607336372518
0.0366671642257146 0.00600704490294484
-0.125608932166855 0.0590452938906923
-0.10735045517637 0.0764351396115721
-0.0232085488890742 0.0588756179935202
0.0180675192705629 0.0512241500685191
0.0517312438423407 0.0461121869123946
0.0930026552530843 0.040541420141699
0.141141009529027 0.0319375117128111
0.191251726748143 0.0235004343140548
0.241505147553622 0.0150537574346332
0.291646336317377 0.0112836266593866
-0.0251937878462637 -0.0568757560803553
0.0125629299028899 -0.0503334225022583
0.0448702972073935 -0.0453748158344631
0.0773873442632361 -0.0397054572209185
0.115966954479551 -0.0336660193533294
0.157939077757831 -0.0281579792560267
0.201180376325997 -0.0234287964062442
0.244925150926834 -0.0217457292405295
ID=Mm 1372
COMMENT=GLS aligned from tpsRelw, ver. 1.69
LM=23
0.346662370369924 0.0107258781790626
0.297616136089946 -0.022396436525771
-0.144308925923355 -0.0537154114646945
-0.160847173692235 0.00441664009846829
0.0395924505157339 0.00419663172742347
-0.119177590658558 0.0551551193439192
-0.0982478717640274 0.0733384810610441
-0.0193884996436889 0.0549642688511648
0.0226784729462175 0.0488918768446604
0.0592953982066543 0.0425527112673669
0.100171751158968 0.0352516827021499
0.146737750870475 0.0285496717510694
0.196164750714375 0.0231485463168798
0.246886160416432 0.0190412970578038
0.297766845352979 0.0196354456076925
-0.0350932237549181 -0.0530722373875623
0.00607518866705106 -0.0470319429875381
0.0419807464137421 -0.0414252326932269
0.0760696968631 -0.0357937197192059
0.11470924858022 -0.030101484113776
0.156641327200984 -0.0242844701387771
0.200262931956529 -0.019205861776424
0.244921336589021 -0.0198996436281072
ID=Mm 1371
COMMENT=GLS aligned from tpsRelw, ver. 1.69
LM=23
0.340219239095479 0.000198566843769777
0.3028928009058 -0.0282735054179513
-0.137672742712791 -0.0626319863026114
-0.158046010280387 0.0119034658486499
0.0349471623108528 0.00440816530935637
-0.130044452591843 0.0530772641049912
-0.113798171955808 0.0678354774562867
-0.0165122950891928 0.0557489232397152
0.0282725543092487 0.0499008275073773
0.0571243547958704 0.0461780000287233
0.0943375529283076 0.0392247391795979
0.141340413159121 0.0295138081694328
0.193357840052569 0.0227620740573552
0.24621552555691 0.0168440067093113
0.295504974286412 0.0132857498338711
-0.0291372949146946 -0.0546698498183466
0.00572148243456363 -0.0471790153047077
0.0354895202963071 -0.0415609901837299
0.0697026877920575 -0.0352562538514771
0.110740132127515 -0.0264226018408753
0.155681583092941 -0.0193943788502
0.202830686784994 -0.0170383141908426
0.250150183012403 -0.0175039794193639
ID=Mm 1375
COMMENT=GLS aligned from tpsRelw, ver. 1.69
LM=23
0.346807471170533 0.00889937604230835
0.298216356022678 -0.0213053441559273
-0.143009712538937 -0.0546217089851725
-0.161323542496454 0.0103706899370121
0.0400473658025061 0.00471592817936046
-0.125007640506205 0.0537547362481779
-0.108733967201975 0.0667420230670414
-0.0187867303957646 0.0517784754390542
0.0255018067398752 0.0468802158759259
0.058808976260424 0.0431314041515053
0.0977690839505751 0.0366551299343801
0.14413811930158 0.030025705447211
0.194000957403458 0.023832028900882
0.245202072049185 0.0192241566402894
0.29653772678461 0.0187099901537366
-0.0314022381046447 -0.0547177428037448
0.00740633045050171 -0.0483046490769887
0.0406993849005173 -0.0436738263676406
0.0745539084492827 -0.03869280923851
0.113464724513545 -0.0315560448968333
0.155558076394474 -0.0235820801328407
0.199838194155278 -0.0200496625586142
0.244919214699839 -0.0174011735370856
ID=Mm 1373-845 
COMMENT=GLS aligned from tpsRelw, ver. 1.69
LM=23
0.339938317997212 0.018024963883786
0.298380368940605 -0.0149964605057204
-0.140395337869296 -0.0591056744623459
-0.158811004855461 0.00851187401244256
0.0356537614732338 0.00493973765811273
-0.11091390381403 0.0637157279596777
-0.0970075231088005 0.0726622578721938
-0.0199356187557114 0.0546117376095762
0.0220486999013693 0.0497191311791137
0.0586915888080566 0.045215083839994
0.100520238417212 0.0393209866809005
0.147853823495868 0.0294621894515789
0.197373943815441 0.0240382350002661
0.246867652534437 0.0220057485670585
0.294607419138832 0.0223700662537939
-0.036631556317153 -0.0601776653560052
0.000685743419276173 -0.0547944934490918
0.0367331097305595 -0.0483278526892786
0.0743923979582728 -0.0420968253905317
0.116205860787274 -0.0357642415881106
0.159719624242958 -0.0275302595061792
0.203882566603106 -0.0201117186785678
0.247783441368559 -0.0140618384528203
ID=Mm 1375-847 
COMMENT=GLS aligned from tpsRelw, ver. 1.69
LM=23
0.339678071015361 9.82466598818579e-05
0.292384883006121 -0.029485854097154
-0.143184771280527 -0.0604021858628123
-0.158952057337177 0.00875828918438064
0.0440105257644801 0.00719838635648963
-0.135524853041258 0.0542735832920585
-0.125122891300414 0.0674267540472409
-0.0241438569542255 0.0552439060501786
0.0234864383100794 0.0490545246365279
0.0585677075341748 0.0428788666395945
0.0988074490632377 0.0373048077843203
0.143260042854022 0.0262016827566806
0.19053700805051 0.0186318106350825
0.239491788113817 0.0127842639698077
0.28934920920607 0.0118795997122389
-0.0254315864855157 -0.0546622371092563
0.0162508208641159 -0.0485097317663419
0.0500292471923496 -0.0429999840159686
0.0827813090515161 -0.037103374109285
0.119300406025111 -0.0309005118107542
0.158197131729602 -0.0247808062459824
0.199115514640194 -0.0208821358278799
0.241479914035742 -0.0203504121287377
ID=Mm 1376-848 
COMMENT=GLS aligned from tpsRelw, ver. 1.69
LM=23
0.346913246322986 0.00700936758945183
0.30084730159998 -0.0235496444502113
-0.13971146537777 -0.0558310104772522
-0.165249843094032 -0.00260675281972113
0.0371226542768483 0.0104088935480796
-0.118830040180713 0.0623054301538664
-0.104839893383186 0.0765442419535037
-0.0239277062228267 0.0563809289096611
0.0169520878459504 0.0515559710105566
0.0476423253838573 0.0478329246480238
0.088088606450458 0.040304634728169
0.137134804283112 0.0288956277792264
0.188982647994846 0.0214187497827219
0.241467929938562 0.0152375421898858
0.293804399140083 0.0131124702234817
-0.0242069746323144 -0.0552576870064314
0.0141364819876917 -0.0512569140300555
0.0452350835168721 -0.0479325714454718
0.07627997614823 -0.0452162709617167
0.114492065424995 -0.0401257484538672
0.156845872561303 -0.0335633278957421
0.201003891231981 -0.0263459155469764
0.246251679877467 -0.0223941733344821
ID=Mm 1377-849 
COMMENT=GLS aligned from tpsRelw, ver. 1.69
LM=23
0.333103825229212 0.000697721745743764
0.291406763327452 -0.0241990371375205
-0.141915588845564 -0.0542954580031739
-0.161702961751612 0.00347483320424184
0.0422813556279339 0.00748939033093509
-0.119593325662574 0.0562721465590825
-0.109752128483127 0.0675518537927607
-0.0255346318909521 0.0556794893064673
0.024560549562793 0.0484611555489247
0.0635741805790635 0.044201107622893
0.104177533208122 0.0362762013706206
0.149118360271386 0.0285610847943999
0.195752906278269 0.0242665117320404
0.2420470403735 0.0168526492680198
0.287474453211891 0.0104958555095648
-0.0320987356847523 -0.0550867994147374
0.0126258421379343 -0.0487445684777629
0.0506606251197231 -0.0430145231797085
0.0853689091936398 -0.0367562458441636
0.12320822651925 -0.0299976471251194
0.162755979949304 -0.0226065027641296
0.203222699571806 -0.0181669908555135
0.24372359671925 -0.0179919686388658
ID=Mm 1383-855 
COMMENT=GLS aligned from tpsRelw, ver. 1.69
LM=23
0.356265846601494 0.00163033871585158
0.315096283982205 -0.0295520202492929
-0.139262126923942 -0.058633013763725
-0.148411076994192 0.00629650641286856
0.0341639305866793 0.0083465275699265
-0.12381164943126 0.0508596148581685
-0.11080303735854 0.0736539091094049
-0.0252794957181018 0.0577660427396711
0.0162128457183451 0.0535635941996346
0.0421038412412367 0.0503525284283187
0.0813154743139282 0.0427047787923068
0.132908060577782 0.0323402241288818
0.189828067201011 0.0230797147144406
0.248411731350134 0.0157638052730093
0.303980904633788 0.0120184037025776
-0.0312380173457102 -0.0551654446593606
0.00659283373836554 -0.0502111882408276
0.0372953003133413 -0.0459548859500953
0.0684222972045862 -0.0415015468734981
0.108324260528467 -0.0340285590272196
0.154394465118073 -0.0271762417201425
0.204179986969264 -0.0240753321534236
0.255483175919555 -0.0249769925042103
ID=Mm 1404
COMMENT=GLS aligned from tpsRelw, ver. 1.69
LM=23
0.342806187467377 0.0154154135568942
0.296416663346769 -0.0220095530474602
-0.144567858215945 -0.0581868666880022
-0.15648708582212 0.00304614018691329
0.0422781203379442 0.00734070478847338
-0.122185413779428 0.0593160564818598
-0.102380062906964 0.0736922269793829
-0.0140301949685204 0.0593169447834467
0.0298800236590459 0.0504970552839731
0.0562674993105289 0.0450933578049981
0.0917245777516996 0.0380814731967904
0.138131982909589 0.0299524627965534
0.189504628347003 0.0260497581072694
0.242047468273157 0.0203761758755016
0.29357478550627 0.0180595982200961
-0.0284913924780231 -0.0567115043449754
0.0117371753630148 -0.050838471553587
0.0415581409854732 -0.0460638104592391
0.0712890139604141 -0.0412446447591896
0.108412381804672 -0.0337030857854573
0.150893358691903 -0.0261289120885182
0.196179107655876 -0.0199861237613981
0.242464199820026 -0.0186668273116128
ID=Mm 1402
COMMENT=GLS aligned from tpsRelw, ver. 1.69
LM=23
0.339507150927572 0.00509777005758225
0.303602671698098 -0.0273983649417847
-0.143549463471291 -0.0597088524397439
-0.155171057371527 0.00698312766192373
0.0335129300949436 0.00852543161175358
-0.121790260387231 0.0581383599158078
-0.106083780374095 0.0707026959867566
-0.0245204198041968 0.0534017033499392
0.0176698277189363 0.049533839512575
0.0547112777858337 0.045970627728866
0.0972411179293617 0.0397329275477096
0.146140277197423 0.0309373167056903
0.197162912851557 0.0218737521146986
0.248025745205138 0.0145825028578435
0.295584111616888 0.0134082745468907
-0.0312756235768771 -0.0539328347446036
0.00553685611579894 -0.0473886296273907
0.03936499794857 -0.0419214511986655
0.0761674112345217 -0.0360857888560983
0.118025548021502 -0.0301486014842099
0.162153176709893 -0.0238731956840027
0.207408627620642 -0.0219372528099793
0.252538308130364 -0.021907379388374
ID=Mm 1401
COMMENT=GLS aligned from tpsRelw, ver. 1.69
LM=23
0.347008260236661 0.0012183727390345
0.302974472961681 -0.0251169101715229
-0.136927624389757 -0.0576937282843771
-0.153556013878448 0.00840072179201894
0.0352505128097461 0.00657440230652689
-0.127443649513672 0.0568631273793045
-0.118141310439174 0.0697804015965622
-0.0296316214703372 0.0553587239582539
0.015632789658862 0.0478357114295053
0.050794831189561 0.0424384787234202
0.093162537336866 0.0354690170750153
0.141348150630919 0.0253389341986766
0.191925461356286 0.0184872479453016
0.243825425795773 0.0153342088179885
0.295308553546843 0.0127495061838351
-0.0285260942400363 -0.0562085956179911
0.0124918773976086 -0.0499251768651098
0.0479940866734547 -0.0444440582731255
0.0815776005470085 -0.0395138617203675
0.119847862397504 -0.0333190668456439
0.161182752801228 -0.0275226347420652
0.204416096476241 -0.0218099114188493
0.249146988050862 -0.0200101528416043
ID=Mm 1398
COMMENT=GLS aligned from tpsRelw, ver. 1.69
LM=23
0.360257774528454 0.003107971394909
0.317946586587851 -0.0186452208055036
-0.137332950590165 -0.0549044831195674
-0.149863437405804 0.005851622239102
0.0323468279289749 0.00690968641347346
-0.116983981245773 0.0554674108476583
-0.107313449124888 0.073706868801383
-0.0205534779930577 0.0551243773769599
0.0208464930285582 0.0506871513836092
0.0413300284918024 0.0481177476488969
0.0790178314246504 0.0435788182812721
0.133096651720782 0.0362768741373769
0.191967743525932 0.0276609333072768
0.251751943644327 0.0222648955780519
0.308299286688733 0.0196346707648526
-0.0364880213923865 -0.0560840548526452
0.000250495476532004 -0.0518810793901983
0.028674354834605 -0.0486673829900266
0.0599847892069093 -0.0448818878481194
0.10298583275991 -0.0382142933981337
0.152775655692118 -0.030487432984568
0.204614466594858 -0.0207532733018617
0.257417136994398 -0.0163113748077854
ID=Mm 1400
COMMENT=GLS aligned from tpsRelw, ver. 1.69
LM=23
0.33366055002131 0.011494493050998
0.298596086477525 -0.0168239165028092
-0.144629831861096 -0.0555708100467853
-0.154106616336093 0.00777722003583516
0.0373230578524532 0.00178048904953714
-0.123323163960937 0.053862639891005
-0.0997605862420702 0.0778856836996659
-0.0177077096399974 0.0570329685717543
0.0244361445556423 0.0502420714821204
0.0573990141458535 0.0447563311283191
0.0988688255831624 0.0409455483506041
0.147189141622014 0.0331618619704397
0.197037652435181 0.025649796196604
0.246501594527579 0.0205221713692146
0.292365928964923 0.0192702947946174
-0.0360003012828156 -0.0611018973400708
0.00462968576035437 -0.0534795841493345
0.0390529054783221 -0.0478501231943471
0.0746802527936293 -0.0417598800731346
0.116241667329235 -0.033970335640255
0.16037617147565 -0.0254182352425501
0.204729093703807 -0.0176056010582446
0.249007221418499 -0.0154539021555756
ID=Mm 1396
COMMENT=GLS aligned from tpsRelw, ver. 1.69
LM=23
0.344406528397359 0.0119882542655198
0.303509710968602 -0.0223797882020588
-0.14169491504999 -0.0573120314753906
-0.159036546260761 0.00676073496849425
0.0371535270415998 0.00317704286579638
-0.119533187576757 0.0561847890539093
-0.0920653455879948 0.0732095690925437
-0.0177207489438385 0.0595302112460954
0.0205510257099001 0.0530349602051921
0.0525774818226356 0.0480753201575277
0.0931280485129743 0.0409873529532472
0.141736860206231 0.0307458448038632
0.19479558755848 0.0259547810122062
0.248113736742341 0.0201177191932155
0.298213261051015 0.0170189807374965
-0.0354840743232046 -0.0561994187446718
0.00556005896559756 -0.050523388713661
0.039296418514308 -0.0452220664538982
0.0719283586376264 -0.0396522920399112
0.111567809945435 -0.0329338450180965
0.155695814644239 -0.0248741769171474
0.202676769924801 -0.0216984101431895
0.249968400619298 -0.0201561508881579
ID=Mm 1397
COMMENT=GLS aligned from tpsRelw, ver. 1.69
LM=23
0.341473153340576 -0.00102454320699012
0.297719844798764 -0.0275455510693111
-0.143971903958653 -0.0637809551481033
-0.166469924559485 0.00209434043633847
0.0379411785698408 0.00680950571995543
-0.119913079541614 0.0552421918254135
-0.105804245407805 0.0770624298773103
-0.0192981807015523 0.0569258350848374
0.0224418366176597 0.0499590069739186
0.0523631425232176 0.0449001657887241
0.0912499732758237 0.0387091682145856
0.138170547770185 0.0287366530329415
0.189065081897278 0.0217842913727226
0.241319046619832 0.0154455485758644
0.292603606584516 0.0134761077471477
-0.024250755275633 -0.0541077683611363
0.0137856173892681 -0.0483280316881512
0.0434878173088099 -0.0432578968701503
0.0742111195917365 -0.0379855398612424
0.112024640400144 -0.0319528501617286
0.153945673369139 -0.0250673911328298
0.198430828968309 -0.0208213750819953
0.244131138718969 -0.0208709356781143
ID=Mm 1395
COMMENT=GLS aligned from tpsRelw, ver. 1.69
LM=23
0.372227583192837 0.00553176432369414
0.300330368160216 -0.0219300515243675
-0.137372858633944 -0.0574574011177369
-0.144036516256453 0.00112153109193146
NA NA
-0.114380290637943 0.0631734832545999
-0.0970702986167591 0.0771053382974124
-0.029146850687214 0.0678116676958614
0.00795519294910893 0.0589226750909891
0.0464446410186316 0.0509570314134272
0.0900556503935681 0.0398633580843665
0.139251606443889 0.0329680789831114
0.191635517848737 0.0271961885595981
0.247504277157358 0.0271132150178632
0.308945591955351 0.0257666189629757
-0.0339378392443422 -0.0630251696024085
0.00921536839726304 -0.059672637598596
0.0420007485110728 -0.0551202584338107
0.072009468914142 -0.0500054911043975
0.107944112450597 -0.0415019545120181
0.148645405349804 -0.0314408720794481
0.192915854015179 -0.0234903338994516
0.240394220780345 -0.019601105113092
ID=Known hybrid  1356
COMMENT=GLS aligned from tpsRelw, ver. 1.69
LM=23
0.345494415922948 0.0127773398916369
0.298486608905974 -0.0166100928375688
-0.139043493517564 -0.0531674601600613
-0.155592215468335 0.0085133583807941
0.0394210614125735 -0.000779489869973334
-0.118258593279017 0.0634399717863804
-0.109348800529612 0.0819693835665486
-0.0242717977207151 0.0586453971275216
0.0210596423226866 0.051217059107579
0.0589558292612041 0.0453227493034867
0.100031211560381 0.0381577200739696
0.146600927048494 0.0300542680611241
0.196017228871382 0.0251467080076731
0.246060166153646 0.0208617989697878
0.295949286440429 0.0184117237695026
-0.0383003592209921 -0.0614894937668714
0.00273720402007761 -0.0539085138667144
0.0392249340044664 -0.0467061960409512
0.0756616571385734 -0.0398251871088912
0.115910517263095 -0.0323798666715295
0.158478243661626 -0.0246304034921314
0.202318459968202 -0.0186230857716587
0.246374048152683 -0.0138422863395566
ID=Mm 1444
COMMENT=GLS aligned from tpsRelw, ver. 1.69
LM=23
0.352610088258587 -0.00753319049082826
0.296149549556657 -0.0310842196918868
-0.140472528900833 -0.0559503769789519
-0.154739874918155 0.000436814185750932
0.0416770058487522 0.0105879951571993
-0.125737476893501 0.0596879112220262
-0.119481100035375 0.0717907847781361
-0.0281849696979487 0.0610863957073992
0.0216224103772578 0.0544513170613451
0.0567294170683212 0.0487980531979787
0.0959879094533764 0.0408143473800629
0.141584474143889 0.0309441095744983
0.190152880897071 0.0204822557792289
0.241745112886356 0.012296184864847
0.296099689528148 0.00537454221621111
-0.032180779380064 -0.057652161468537
0.0109789132477919 -0.0483723889532546
0.0453348891467554 -0.0423821683970736
0.0767346876127463 -0.0369742867233555
0.113651086279748 -0.0303756887388867
0.153756999802002 -0.0231691026954788
0.196290242925139 -0.0201536231247105
0.240960439421546 -0.0215573924236956
ID=Mm 1443
COMMENT=GLS aligned from tpsRelw, ver. 1.69
LM=23
0.332242082686495 0.014035502958574
0.298319975933418 -0.0183436411852596
-0.141818345884028 -0.0521235076391322
-0.159048883353865 0.00498975366317797
0.0402287816891159 -2.72584139562432e-06
-0.12191255721662 0.0605690536302965
-0.10856617137805 0.0724772977426766
-0.0251611504936668 0.054585244393098
0.0206663647726651 0.0458590722893652
0.0616765831672098 0.0386403117892223
0.10427149154604 0.0299065978850086
0.150099671886776 0.0223232839696647
0.197959866543568 0.0202086624792061
0.245739305965096 0.0169184859284341
0.290540829078831 0.019853686833562
-0.0350884851227787 -0.0564530982460026
0.00584992517031968 -0.0503004766937944
0.0453795857346114 -0.044433731624711
0.0840436532413264 -0.0385003665445511
0.12413182960788 -0.0309204128081505
0.165423085245718 -0.0229802744053797
0.207631704697646 -0.0170136620139751
0.250037913585443 -0.0160747347193972
ID=Mm 1442
COMMENT=GLS aligned from tpsRelw, ver. 1.69
LM=23
0.35987556196924 0.00819330633388062
0.30937912426173 -0.0260288193605732
-0.1314480712729 -0.0639353898690864
-0.156017006002856 0.0112938531028437
0.0334156489123405 0.00256693133519065
-0.12118052772457 0.0617314889345644
-0.108792617243291 0.0791110998492726
-0.0239595925108118 0.058900124183852
0.0192531393051873 0.0506852722336304
0.0416275267416214 0.0467258488890761
0.0772982155121895 0.0401670818850193
0.127575953937855 0.0291752244196965
0.18484043253606 0.0239093497880999
0.244339844043137 0.0193331183679616
0.303117719443435 0.0182901154795296
-0.0235466005745485 -0.0601721162133799
0.0136151720109084 -0.0546071545643116
0.0359520894632368 -0.0521577801986122
0.0598777466526335 -0.0497091973466138
0.0987073359066394 -0.0443165889070498
0.145160359085361 -0.0355142356798352
0.195599713084273 -0.0276150149236478
0.247740010022422 -0.0226529117487586
ID=Mm 1441
COMMENT=GLS aligned from tpsRelw, ver. 1.69
LM=23
0.350454287785566 0.0161748691399066
0.292897908014284 -0.0165776023514972
-0.140585985696117 -0.0572977002835615
-0.160217616860179 0.00972172224090143
0.0378184204322142 0.00185435156549177
-0.121696812759927 0.0592154488590898
-0.104273865754672 0.0723868199279784
-0.0193050012768392 0.0558808609069493
0.0248543622320759 0.0465406948391812
0.0622930375639189 0.0420683609929923
0.104037405807425 0.0361606418991827
0.149782084175811 0.0288622755920198
0.197565069709622 0.0244039573174024
0.246555788233782 0.0215970290291912
0.298169458163824 0.0236658814399624
-0.0346296454558598 -0.0588885106557366
0.00218002967449645 -0.0520111268785028
0.0378126555385038 -0.0473585662580173
0.0741068029816223 -0.0430857631580146
0.11390450212184 -0.0373367807534898
0.155444124256118 -0.0289724654031128
0.197720680529709 -0.0209587818995316
0.240744532187806 -0.0157278319677098
ID=Mm 1439
COMMENT=GLS aligned from tpsRelw, ver. 1.69
LM=23
0.337813417949492 0.00930684896446546
0.294232196328665 -0.0231958447917405
-0.134760639432579 -0.0588257349155959
-0.159548680513331 0.0142332392125658
0.0403129090058506 0.00823553256043472
-0.129335435187034 0.0628509724550836
-0.115385331878733 0.0790687130113009
-0.0290759050293571 0.0576685283762528
0.0162624992632473 0.048140468423405
0.0561489626440866 0.0400162145250216
0.0995652770227268 0.0333031039303687
0.146363834352 0.025884779951684
0.194057034468303 0.0193251401212003
0.241508896275578 0.0126494680797397
0.289188522684789 0.015255677880063
-0.0279094874768174 -0.0610549550113194
0.0122691059252487 -0.0519801312728805
0.050225784280896 -0.0452500036610602
0.0861034854001121 -0.0393410396329966
0.123962181299678 -0.0337189551417211
0.163517758210761 -0.0285221262809854
0.204011065615402 -0.0248223181074273
0.24488277678943 -0.0219974629575959
ID=Mm 1438
COMMENT=GLS aligned from tpsRelw, ver. 1.69
LM=23
0.344356049212937 0.00940998091344907
0.286356717465928 -0.0196424466440197
-0.147109707204121 -0.0600477313545595
-0.157340476091099 0.00845207318631032
0.0423013636208046 0.00180795899653113
-0.126292611903421 0.060527873400222
-0.112455574853278 0.072475218747144
-0.0196902928953803 0.0527471108678516
0.027441135756395 0.0468344116500053
0.0651041942566527 0.0422585888340284
0.105141945408022 0.0370438434097757
0.149073755155738 0.0299559513978276
0.195403757917235 0.0281220698181076
0.242417390563472 0.0235644726084718
0.292540926896015 0.0220534425981065
-0.031684600206041 -0.0605200642940775
0.0068565170113733 -0.0531340127544748
0.0415234202468557 -0.0473978641590172
0.0765082849849579 -0.0412950087469509
0.114630958147701 -0.0340932028252914
0.154667486418653 -0.0260536159822266
0.195489656276127 -0.0187445198687796
0.23643150726159 -0.0135893799221278
ID=Mm 1432
COMMENT=GLS aligned from tpsRelw, ver. 1.69
LM=23
0.349859075663515 0.00125754638138238
0.290676591988482 -0.0218095075246373
-0.140756397350731 -0.0588575014728547
-0.160883488814064 0.00391420598383053
0.0406065469607329 0.00738449969939716
-0.128836088164175 0.0580511605139496
-0.110639139321903 0.074268454015515
-0.0203663419355415 0.057897551645636
0.0254017809069924 0.0494368761728527
0.0623057623059173 0.044121264830218
0.102714233391727 0.0364405349139144
0.146955223281893 0.0258437137573787
0.194380925135071 0.022016200546416
0.243132938991995 0.0175097564589206
0.295322882938325 0.0147398790690307
-0.0315909854909499 -0.055011444123913
0.00732674649988799 -0.0503169915575388
0.0426013560321667 -0.0451770891193557
0.0770499006769902 -0.0394883897404158
0.114594479994213 -0.0331421405611805
0.154568333340389 -0.0269539586516371
0.196204621793861 -0.0217171115515028
0.238512316774252 -0.0162369766570293
ID=Mm 1434
COMMENT=GLS aligned from tpsRelw, ver. 1.69
LM=23
0.331214843078123 -0.00197910637102631
0.287804548893215 -0.0288193117995093
-0.14609879876476 -0.0628655269785716
-0.164295267176331 0.000466390781094709
0.0419493827830721 0.00427196202651582
-0.126597622179452 0.0622037920255707
-0.107026177311876 0.0773820995852663
-0.0196912508388312 0.0591168585171721
0.0254373872413962 0.0511172012097927
0.0629191981412718 0.0441083362403113
0.102456481141169 0.0347559696691502
0.14559863095862 0.0264082206517249
0.191845067831597 0.0228495472502051
0.239346279428401 0.0176968070925867
0.286200910344876 0.0125547303627554
-0.0259508527613174 -0.0583082921207785
0.0131763828725116 -0.0507852807345476
0.0472574849251999 -0.0441255167416322
0.081203501881282 -0.036829455890587
0.117999927724932 -0.0286122737171088
0.156556797320617 -0.0191667273670035
0.197418483276107 -0.0160705013648042
0.239178082872435 -0.0180108891628078
ID=Mm 1435
COMMENT=GLS aligned from tpsRelw, ver. 1.69
LM=23
0.33351510416368 0.012426477168938
0.288618505438714 -0.0165719350014983
-0.147682159419438 -0.0548937544864875
-0.160765172928681 0.00560993771453733
0.0429564508387416 -0.000878055224014485
-0.117347669130345 0.0628132212588898
-0.102068176047021 0.0718221414001782
-0.0227496623633553 0.0521450140736981
0.0230612322840588 0.0453439745953149
0.0662826612091357 0.0401646141370877
0.10927129674463 0.033369274585426
0.153619357405957 0.0283512959242218
0.198576669385735 0.0251998627763474
0.243665525492811 0.0218822886588951
0.288962335525267 0.0220083384887095
-0.0344348346499382 -0.0537153613231375
0.0065935689333482 -0.0509149835013713
0.046371039576073 -0.0471361768268822
0.0848241156965055 -0.041531636834752
0.123761350046819 -0.0332314431586169
0.162904778378998 -0.0231110079087671
0.202319772520816 -0.0155184911852933
0.241944716125855 -0.0122898452929488
ID=Mm 1437
COMMENT=GLS aligned from tpsRelw, ver. 1.69
LM=23
0.347518672735887 -0.000787164749994391
0.296698926881556 -0.0263304303174227
-0.14212662096285 -0.0529983991625431
-0.157808838352936 0.00271327188126969
0.0364008836919247 0.00705630880354337
-0.124860678788652 0.053689272227264
-0.112310284138503 0.068024868349752
-0.0260116533220764 0.0563056263500759
0.0198566591553818 0.0490697932882584
0.0620596734122088 0.0433463117313375
0.1052156925131 0.0364258818711801
0.151037201451781 0.0288923171669967
0.198562989482816 0.0221180683909987
0.247076227251025 0.014990782111188
0.296817068445631 0.009766621359211
-0.0324757824014765 -0.052703904989468
0.00493129680495103 -0.0486076298875886
0.0416941006220349 -0.0426313411119422
0.0799652637287498 -0.035794952603099
0.119965858891504 -0.0278267716136659
0.161071043404693 -0.0209208026744424
0.203057355831335 -0.0174153634476031
0.245665993958924 -0.0177001290661203
ID=Mm 1429
COMMENT=GLS aligned from tpsRelw, ver. 1.69
LM=23
0.333977764776695 0.00987915659810468
0.288561269858438 -0.0220615870030743
-0.148277914555758 -0.0582731598919709
-0.164269463608421 0.00218186014935486
0.0401459697489225 0.00519264592774362
-0.122302820798953 0.0573927561820306
-0.101599855444037 0.0722876497839573
-0.017388547708524 0.0572854013121381
0.0258363618315931 0.049812194433211
0.0642946744811699 0.0441909872656858
0.105425714042596 0.0373032337223141
0.150466042306245 0.0307757618056891
0.196778435045604 0.0240768223382954
0.242891040334948 0.0164350340892765
0.288985133769616 0.0169923147916841
-0.0317900943470116 -0.0534234662348992
0.00835259763049582 -0.0495700609772089
0.0441235578914818 -0.0444346635794584
0.0795736888761794 -0.0377353680917297
0.118246864976916 -0.0304267965013456
0.158868662297975 -0.0248139519370017
0.19980997035511 -0.0208175018245762
0.240669097239813 -0.0219055600694017
ID=Mm 1428
COMMENT=GLS aligned from tpsRelw, ver. 1.69
LM=23
0.341947208683802 0.00588349881794956
0.293903930986095 -0.0283924995200083
-0.140202612238235 -0.0595261258607502
-0.158571267096727 0.00482716327320845
0.0352515962837281 0.00337165222049278
-0.116967169570614 0.0634100770026463
-0.0997039162820089 0.0799504938793067
-0.0243388806231761 0.0636156489388944
0.0198015567225714 0.0554612296687794
0.0607764463079265 0.0493536980536473
0.103321624109765 0.0410943420310286
0.149432981059748 0.0325805341654056
0.197862020646879 0.0277184978028405
0.246033250934397 0.0199275369799926
0.294136772436622 0.0153891774667788
-0.0310521576805782 -0.0577189046262043
0.00447730090470059 -0.0530843740438261
0.0401524256683097 -0.0466741301662399
0.0773938839175143 -0.0402689396197495
0.117315855258226 -0.0324360519687293
0.158986133323839 -0.0248602717263255
0.201792351927036 -0.0217762324100025
0.24435983380024 -0.0198950090519135
ID=Mm 1413
COMMENT=GLS aligned from tpsRelw, ver. 1.69
LM=23
0.347072612256045 0.00434950679354186
0.293528020569449 -0.022246020264238
-0.140659221239497 -0.0534320391197749
-0.159228594787651 -0.00233124297179063
0.0391297233151932 0.0071658391869239
-0.121886900517321 0.0622768259803621
-0.103487470161426 0.0812408951278462
-0.0259141376514331 0.0583870762131564
0.0191404297317344 0.04922649287722
0.0607926553762903 0.0436803662442594
0.102646981431558 0.0353457484136521
0.148784066757054 0.029116070719765
0.196747006597449 0.0228412293204153
0.24550340812601 0.0194445580731003
0.295936385049769 0.0177311790199513
-0.0304542688817133 -0.0554907614142471
0.00661253145713557 -0.0531673916044859
0.0425900730246344 -0.0478810138620356
0.0787986896757364 -0.0421424302026148
0.117287873394896 -0.0339960529226877
0.158169537634988 -0.0278840345681577
0.200160467605752 -0.0230057546085269
0.242496339947015 -0.0179527377559858
ID=Mm 1415
COMMENT=GLS aligned from tpsRelw, ver. 1.69
LM=23
0.325989366887434 0.00972386804210737
0.284256016225285 -0.0187561902528918
-0.151545576506517 -0.0603841940167057
-0.16879129694194 0.002030833425115
0.0475207784972729 0.00229396628252635
-0.12403346784641 0.0633026685924254
-0.116424441067221 0.0792894176669264
-0.0245121398890467 0.06002122803642
0.0220284603785057 0.0501637946382161
0.0624469085940162 0.0408674465215401
0.103809516334347 0.0312378100389912
0.147805478130755 0.0228512502373676
0.192685942403593 0.0169370621070673
0.237056714155032 0.0130161917064907
0.28088276611137 0.0146920187316451
-0.0212585127509231 -0.0490312125731521
0.019306000898526 -0.0445862225349415
0.0559467259835385 -0.0401172114758638
0.089793440639998 -0.0339932492634318
0.125508474083531 -0.0309235893048926
0.162845897847161 -0.0290496237586897
0.201068789286248 -0.0272740151409046
0.23928573229791 -0.0243797226145468
ID=Mm 1416
COMMENT=GLS aligned from tpsRelw, ver. 1.69
LM=23
0.337640929317665 0.0157309328750439
0.292972923296385 -0.0213670333905786
-0.148235933472564 -0.0499066615751931
-0.159043076070697 0.00174956343769427
0.0386144594271685 0.00360880226111479
-0.120518687030957 0.0544847686868839
-0.0970158177707696 0.0747016150807277
-0.0191567274991336 0.0569827662496063
0.0233034541273782 0.0480292492137969
0.06191815097713 0.0425563479733783
0.103724108275076 0.0362306177822772
0.149893478276688 0.0301246262509452
0.197554234766219 0.0236328068171875
0.245396308147892 0.0186749166219453
0.292475644991888 0.0186169843764133
-0.0300610500436054 -0.0540511965464047
0.00905381385897691 -0.0519648299675011
0.0442416071840427 -0.0464392800892702
0.0795808407101676 -0.0400647292351235
0.118742934588251 -0.0329019602007901
0.1597686161323 -0.0245287186428103
0.201869967895793 -0.0203130753912175
0.244058812141449 -0.0181950616836248
ID=Mm 1418
COMMENT=GLS aligned from tpsRelw, ver. 1.69
LM=23
0.341607927635381 0.000982064338786789
0.298306702481369 -0.0264865974546268
-0.135104810265045 -0.0642381557674059
-0.156572536477288 0.00422090113864673
0.0389612105524575 0.00399683182369556
-0.117932581593399 0.0610079365153738
-0.106832130176579 0.0749423209629595
-0.026485012639904 0.0599215317157438
0.0194395640173652 0.0543137925042715
0.0594292904788201 0.0458477925336782
0.100036044237976 0.0346146744044878
0.145361964618088 0.0250528090997022
0.194021590098068 0.0194788577976642
0.244124292710647 0.015185768069479
0.293438540539632 0.0118417730291952
-0.032913598752102 -0.0569503614555419
0.00582480159038489 -0.0514656559798858
0.0428785084409798 -0.0456070768162903
0.0795828088212059 -0.0381964174179561
0.118636294534791 -0.0300168477643322
0.159650512081182 -0.022108182460489
0.202679243378279 -0.0182849507007227
0.246685016215699 -0.018167752315817
ID=Mm 1410
COMMENT=GLS aligned from tpsRelw, ver. 1.69
LM=23
0.337235020859154 -0.000710252617079381
0.29343374044458 -0.0283881557228402
-0.142391664139295 -0.0618511969954741
-0.165421258184956 0.00337478332508338
0.0401450699211552 0.00452359832245414
-0.123451220303598 0.0567850252866642
-0.107464870277348 0.0668901974995373
-0.0256397715225254 0.0577408792746357
0.0194456248815071 0.052866092750136
0.0611914196554013 0.0444467822745104
0.103552547467533 0.0349898641299286
0.148830860034282 0.0263147900909596
0.195944168422116 0.0198493954593142
0.24375555399102 0.0142612246633556
0.291180452196927 0.0119739868948566
-0.0275797660222291 -0.0516773620123976
0.0099801694550786 -0.0468585121371258
0.0463069909082784 -0.0414452888277171
0.0825924319688983 -0.0343352432730302
0.120995688564029 -0.027967870887926
0.161185457174484 -0.0234155180492896
0.202450872300115 -0.0196828987553455
0.244309398919276 -0.0204254338370405
ID=Mm 1409
COMMENT=GLS aligned from tpsRelw, ver. 1.69
LM=23
0.333814966242382 0.00765198719849992
0.293629200759459 -0.0269495722405809
-0.140555974953792 -0.0582355795589871
-0.159014367367709 0.00715636422763609
0.0384168051772173 0.00338903840761061
-0.128692601177426 0.0574813354807081
-0.114004496607953 0.0724569611528573
-0.0262330443819272 0.0555966609608325
0.0206879445978119 0.04766226592602
0.0604960302414585 0.0417014672207322
0.102628383963354 0.034993577436787
0.148729068786643 0.0276666847787694
0.196087512634872 0.0210758541366345
0.243100817783576 0.0149200221799763
0.288877692176998 0.0139223560890687
-0.0252289489970401 -0.0531683969151131
0.0125118369313308 -0.0467701836221354
0.0469397090948802 -0.0412744489745271
0.0829358620124364 -0.0366028812477178
0.122165523253723 -0.0312593330929477
0.162971100474354 -0.0266697580661224
0.204329533470315 -0.0237023514832943
0.245549281892228 -0.0225077477640692
ID=Mm 1408
COMMENT=GLS aligned from tpsRelw, ver. 1.69
LM=23
0.331119878438823 -0.00333093309988073
0.289118456054351 -0.0317646870166956
-0.143437468127336 -0.0664543924320034
-0.166565110276947 0.000610130471538463
0.0503933048033137 0.00956780923054363
-0.137625743041765 0.0576569256021912
-0.127615096053554 0.0796429007095525
-0.0217780247322028 0.0609356449479952
0.0298322763338165 0.0522315404874
0.0594093066656754 0.046163923807926
0.0936377254463197 0.038350520321872
0.13755954124689 0.0279483733214944
0.185680182802009 0.0178811551437438
0.234710877635213 0.00697110993885559
0.282851669681732 0.0028786172053862
-0.0206639553397148 -0.0533173758207769
0.0202019884919249 -0.0436805921039009
0.0485560460223436 -0.0385178540102534
0.0759859946771163 -0.0345737434984209
0.1118925492143 -0.0310525350343646
0.152307117249324 -0.0278660819544378
0.194807916715364 -0.0274569775384915
0.237843323071362 -0.0322936651149641
ID=Mm 1407
COMMENT=GLS aligned from tpsRelw, ver. 1.69
LM=23
0.331574922579851 0.00527693336434885
0.294269292832553 -0.0249455342611546
-0.138588266169254 -0.0585452580738074
-0.165048527614662 0.00338467119297925
0.0378848285886883 0.00563460423359829
-0.124605422315616 0.0523870540749393
-0.104560810175453 0.0685003318082482
-0.0246309999838862 0.0545227800016388
0.0208534571297748 0.0489015822948785
0.0637688488850884 0.0413916918807645
0.107409197753795 0.0333887748281587
0.152668382035686 0.0248194119266087
0.198949467679067 0.0188495509944843
0.245056104930407 0.0131422121400642
0.289401990260693 0.0136471928209146
-0.0300079605789452 -0.0512977690723231
0.00714425707368579 -0.0478768699039946
0.0452477229227017 -0.0430321729253073
0.0844239539704874 -0.0365997770952897
0.124834984403241 -0.0308942686529701
0.165380038144408 -0.024146808822241
0.206283341763614 -0.0209980071048596
0.24712422889606 -0.0221360498297256
ID=Mm 1406
COMMENT=GLS aligned from tpsRelw, ver. 1.69
LM=23
0.342502406316969 0.0022446903509336
0.295549576692368 -0.0237496486795626
-0.142420313786232 -0.0555810689633891
-0.157776989711618 0.00240828701929911
0.0370332743208696 0.00453836943380253
-0.130203225474822 0.0583954996329328
-0.115496767543911 0.0791194501515471
-0.0216668866897594 0.0580363838118473
0.0241289905946956 0.0500170501289324
0.0612490605762844 0.0443137323794959
0.101784790202876 0.0360655106926072
0.147071933282696 0.0261530619464474
0.195176439162421 0.019540064767095
0.244243697571646 0.0129479517778486
0.293702583631281 0.0114721284564711
-0.0281625374873515 -0.0548627645860833
0.00804843039215083 -0.0485746287432695
0.0417901939762668 -0.0438252741126925
0.0771567078037041 -0.0366857758834889
0.116512873460679 -0.029490556518668
0.158071938212699 -0.023390117640465
0.200816567330083 -0.0187651290546212
0.244213592201165 -0.0176738478825116
ID=Mm 1405
COMMENT=GLS aligned from tpsRelw, ver. 1.69
LM=23
0.343952652456304 0.0106409905917456
0.296493051288387 -0.0251607706022508
-0.149857283740521 -0.056059951923353
-0.162424851529075 0.00628828308882401
0.0428657932257934 0.00439623080918643
-0.124311727609671 0.057512526192774
-0.105264929883057 0.0718451307185641
-0.0180936982389666 0.0548214728965135
0.0269373402531471 0.0461535429463621
0.0560963685551336 0.0427589633924822
0.0925223751293815 0.0357702548600178
0.139457638120025 0.0284614433274821
0.190942045350373 0.0225879152904116
0.243367377066172 0.0169753619306859
0.29478708242498 0.0148272998594181
-0.0259859963513355 -0.0515416988865921
0.0138604552421585 -0.0477175320073005
0.0420464296157177 -0.0446354489632074
0.069527103838148 -0.0416660303964795
0.107340214559324 -0.0353977434575986
0.150706374459226 -0.0271988027895149
0.19660464275582 -0.0212497262450367
0.243000694975998 -0.0178453028314704
ID=Mm 956
COMMENT=GLS aligned from tpsRelw, ver. 1.69
LM=23
0.356718418939921 0.000448381315979305
0.311833511871345 -0.0298065155829555
-0.135417283105493 -0.0583799681674438
-0.16900712817894 -0.00460687899737998
0.0351898771759015 0.00541737159074814
-0.126700898866908 0.0585430964173362
-0.106501477110628 0.0797691891295305
-0.0130018583802959 0.05972265280162
0.0277903789413806 0.0528849121248523
0.0462653134919871 0.0495263436084992
0.0787128847407051 0.0430368880184282
0.128231844141645 0.0321643422313874
0.185839638734034 0.0227899056322118
0.246188933292434 0.0141808587942062
0.304082759498455 0.0119376405031865
-0.0292811375279206 -0.0569755345874217
0.00449568650473768 -0.0504967442227523
0.0257090687139963 -0.0469981904144551
0.0515886963282962 -0.043299412706181
0.093141239451673 -0.0366640610803187
0.142282087807696 -0.0268726406616116
0.195261208125398 -0.0210697271164415
0.249645020235626 -0.0221944060967863
ID=Mm 1456
COMMENT=GLS aligned from tpsRelw, ver. 1.69
LM=23
0.339352953830819 0.0134820499598427
0.296582000533598 -0.0235166157091997
-0.143586077084009 -0.0542781146369206
-0.167640788877221 0.000375575637837489
0.0377309861048007 0.00271294644157826
-0.124416536823162 0.0638044508106448
-0.111340197036794 0.0731978668214755
-0.0220656614169614 0.0570119048799152
0.021157153645577 0.048792820821349
0.0535994358366671 0.0421832598882783
0.0938522586812114 0.0363205997488323
0.140920519709164 0.0265918954079393
0.190903989507051 0.020086998648592
0.241362866371895 0.0151928308213933
0.290789660600406 0.0162908140880116
-0.0210368178365166 -0.0547145113282198
0.0147736960915933 -0.0494983814187475
0.044312072967187 -0.0456706220901263
0.0762994554698388 -0.0421895453044269
0.114939338126366 -0.0371669063780854
0.156899665141076 -0.0311299726325698
0.200499347765843 -0.0263876026197454
0.244608689084161 -0.0231392427173122
ID=Mm 1457
COMMENT=GLS aligned from tpsRelw, ver. 1.69
LM=23
0.343441940062516 0.00286452730468325
0.301062454410134 -0.0277192765266661
-0.140213177393824 -0.0605996830397621
-0.159248351283227 -0.00101787214097839
0.0310844365218386 0.00635695555301609
-0.116356216394584 0.0565347414565653
-0.0964453582308344 0.070760692580893
-0.0186324727459299 0.0568333966415052
0.0238146710147066 0.0514750156006157
0.059850493935247 0.0473376961573403
0.100825651740218 0.0407635966535606
0.148272394129843 0.0313050023890418
0.198505910474603 0.0221023932002121
0.249562807716778 0.0151272505396363
0.298388062916355 0.0107178944342595
-0.0324290915798942 -0.0545052480812816
0.000704390819866604 -0.048128466259901
0.0326661693098913 -0.0411237586372481
0.0696282046198481 -0.0348440596371483
0.112438236122113 -0.0286891257751155
0.157407726690465 -0.0216573063178645
0.203265378571849 -0.0180857047361426
0.249126882284099 -0.0198764708247429
ID=Mm 1458
COMMENT=GLS aligned from tpsRelw, ver. 1.69
LM=23
0.347588412687392 0.000737669980028139
0.297162027920255 -0.0279545400166855
-0.142316133645855 -0.0628742058386366
-0.17031834760556 -0.00224520116266986
0.0364283259052116 0.00877019738097765
-0.124373006563457 0.0595747069467427
-0.0978872336273919 0.0717101404290891
-0.0120613294844818 0.0558242709976159
0.0273934946331213 0.0492732255636092
0.0548822917636188 0.0453623093791702
0.0921428529584374 0.0386638152461608
0.139355748868031 0.0303832196069839
0.191257237010208 0.024734300134513
0.24418706715823 0.0175240780293405
0.296934967516976 0.0134262731786971
-0.0291519731918961 -0.0539485939641685
0.00949392207321223 -0.0483674097319712
0.0393258891321515 -0.0439756976519469
0.0678090196932159 -0.0396834164450074
0.105702713707821 -0.0334953949819238
0.149314514935803 -0.0272223734126046
0.195480558276618 -0.0221973307339657
0.242399334779034 -0.0208519268627918
ID=Mm 1579-4102 
COMMENT=GLS aligned from tpsRelw, ver. 1.69
LM=23
0.332277697737781 0.004649134039739
0.292031580688047 -0.0237423657390436
-0.141390697746876 -0.052833321444177
-0.161416927633823 0.00095042499383657
0.0426984211036955 0.00959697730276139
-0.122480761457036 0.0576226573918276
-0.117884561696868 0.0711310818633058
-0.0293950789847899 0.0579696608332452
0.0207852532568398 0.0486411259111296
0.0652557549645611 0.0393934325063506
0.108422504543342 0.0303137382985615
0.152060029328935 0.0219217378327589
0.19662370252553 0.0172033008655917
0.241933796700759 0.0149116390499837
0.286879065087444 0.0129919395308122
-0.03130416870431 -0.0546842481879001
0.00960491666604234 -0.0503766392273241
0.0508848037773405 -0.0450987685943374
0.0902683064916461 -0.0386502640845793
0.12852009288453 -0.03172662690659
0.166600112624761 -0.0252797577567767
0.205352845657902 -0.0213418027503578
0.24482462680798 -0.0210093324282949
ID=Mm 1578-4101 
COMMENT=GLS aligned from tpsRelw, ver. 1.69
LM=23
0.327055926745824 -0.0031970127812896
0.288258613302366 -0.0281565059207611
-0.142970070424978 -0.0619840186880298
-0.158752899196897 -0.00054774330587133
0.038240684136139 0.00914471591196178
-0.129802278011703 0.0632491079076722
-0.109141455254588 0.0793614272204615
-0.021300477729832 0.0596369049825919
0.0227405092562795 0.0521900956238255
0.063400187418512 0.0458177507080851
0.106017448832947 0.0382626563954131
0.15104719289705 0.0301899117857648
0.196681433508866 0.0241248872360197
0.240879789905638 0.0140555351226611
0.284154587103407 0.0079137943819153
-0.0288283324953078 -0.0574315993144237
0.0105960756835004 -0.0524309101970083
0.0470360689236621 -0.0468146191403992
0.0844382422924269 -0.0391105090090445
0.123646621188272 -0.0302511163605997
0.163700854129233 -0.0231074672499359
0.203634060449767 -0.0190727044512327
0.242826191783358 -0.0192641125762887
ID=Mm 952
COMMENT=GLS aligned from tpsRelw, ver. 1.69
LM=23
0.327835574196319 0.00343528725293236
0.285699771304524 -0.0259638827338534
-0.149654099517673 -0.0596563938033972
-0.174099377316295 0.00272588582897296
0.0495776605431543 0.00647563264328007
-0.122208312506506 0.0665014826341676
-0.108851541162399 0.0767184464152297
-0.0170616074596442 0.0581550903258633
0.0268816657509279 0.0488501448855856
0.0578386441928243 0.0423374123609239
0.0943225616126625 0.0345904020123718
0.138167409875544 0.0272956942164252
0.184941415600754 0.0208946862347652
0.232932120003864 0.014577848584983
0.280814049872859 0.0140747296239466
-0.0211378101438 -0.0570155648075074
0.0249724424174393 -0.0476993700741065
0.0559829337595468 -0.0423591582932188
0.0818338497530585 -0.037640349754636
0.115550985527162 -0.0330054113270839
0.153756823479344 -0.0271449182910311
0.194048412448467 -0.0218710009522593
0.235748565832901 -0.0223754176423311
ID=Mm 1574-550 
COMMENT=GLS aligned from tpsRelw, ver. 1.69
LM=23
0.331077394368041 0.009524386201632
0.298761976898484 -0.0205372563426685
-0.144891955238147 -0.0539455510114723
-0.162704761738946 0.00182112228178686
0.0394031580843181 0.00598626712202302
-0.113715303586763 0.0594877116813839
-0.103876388696553 0.0694774359061654
-0.0245539272178404 0.0566147671710416
0.020885759946054 0.0507209716364147
0.0567034806959738 0.0439295007247912
0.097636319360296 0.0351569959450055
0.144648977075165 0.0258238567779123
0.193724095579753 0.0189125927403829
0.243143645908333 0.01688440195415
0.288996339922564 0.0171587707245489
-0.0304266037201851 -0.0565628762483661
0.0110824049651003 -0.0522699656171541
0.0460101360342039 -0.0466877184450208
0.0806209268512424 -0.0408392841671963
0.120089160033961 -0.0334184497496386
0.162142472287338 -0.0260890428021242
0.205311783999815 -0.0196724958927289
0.249045708143456 -0.0178684673215654
ID=Mm 1455
COMMENT=GLS aligned from tpsRelw, ver. 1.69
LM=23
0.337446558053766 0.00895370521534379
0.29368920529537 -0.025993496860143
-0.13124495079964 -0.0611072524435818
-0.158799579825564 0.000826426793773995
0.0398099395021401 0.00753740107301448
-0.119842962726205 0.0631640126386502
-0.110428672451574 0.0780423052873202
-0.0232466003500052 0.0602823750810018
0.0256913710400154 0.0506787897775323
0.063278811769094 0.0431347691194532
0.103333972133577 0.0349892146137078
0.148183346064562 0.0271757093569975
0.195070852557178 0.0202637842360413
0.242701000695461 0.014577760424737
0.29027640157595 0.0151992055062083
-0.0341107472616167 -0.0580760486085483
0.00588780147731457 -0.051546338409672
0.0428462242961272 -0.0446484679411936
0.0800692990702533 -0.0383630251799089
0.119613431002908 -0.032198680635085
0.160499768635276 -0.0264367929082456
0.202071592642948 -0.0223308592189338
0.244045820889133 -0.0214128236052339
ID=Mm 1454
COMMENT=GLS aligned from tpsRelw, ver. 1.69
LM=23
0.338999066607945 0.0043780952804348
0.298468518361471 -0.0257456884669843
-0.140662335003942 -0.0627341076604278
-0.163025076062407 0.000463353810272465
0.0337849138755977 0.00536505172039892
-0.113819982391944 0.0625315798739899
-0.096117286167626 0.0780889582371774
-0.0233706415161248 0.058793575997731
0.0190495489130323 0.0507285268692894
0.0535385305918298 0.0457514521350537
0.0949446370250912 0.0362584993778658
0.142489746152314 0.0264162694849296
0.192570270363437 0.0187340525459332
0.243724428253784 0.0141234315839817
0.293015726365682 0.0145372741578234
-0.0286700122204497 -0.0583605082059543
0.0104720582543352 -0.0512301340739709
0.0438291863348148 -0.0460487666669545
0.0767891446118566 -0.0409439620032215
0.115907481815409 -0.034662429062292
0.157733551393576 -0.0250378693226727
0.201635491327668 -0.0198193739863838
0.246520754720552 -0.0205281335186246
ID=Mm 1453
COMMENT=GLS aligned from tpsRelw, ver. 1.69
LM=23
0.344640893716299 0.0076753917325019
0.301022331064868 -0.0226523078020365
-0.136808203413981 -0.0590161286686845
-0.165531888124834 0.00482443133669261
0.0389938687218037 0.00770525612890057
-0.125104764341927 0.0616293338354645
-0.116420559621361 0.0712788168565759
-0.0203960118110269 0.0542458192995215
0.0258095897888361 0.0499311431340872
0.0537751575926538 0.0455649239713337
0.0906520797828974 0.0392419672470094
0.138303067577694 0.0301459153266211
0.190274392937992 0.0220808468170145
0.243152788619623 0.0145066338937462
0.294890933261657 0.0165332634805703
-0.0305194498130892 -0.0592158165124044
0.00839059203384762 -0.0520746878974508
0.037322418471319 -0.0473401941433984
0.0683611439850267 -0.0433533858913511
0.108445849105465 -0.036805240155148
0.152835346505867 -0.0286708291922423
0.199208464644216 -0.0235873092124446
0.246156642220519 -0.0208916993779714
ID=Mm 1464
COMMENT=GLS aligned from tpsRelw, ver. 1.69
LM=23
0.332787236364096 -0.00654091462667926
0.286971978607306 -0.0325069217854386
-0.136411144613251 -0.0633014897609428
-0.163008619661073 -0.00510944095776903
0.0423587805961859 0.00993469468131849
-0.122760736057403 0.0637851063649113
-0.107336457878784 0.0785497197961539
-0.0280903815091952 0.0635388601977365
0.0176590735735866 0.0546166494067004
0.0605329647157134 0.0455776041098191
0.104497750875866 0.0355697643436494
0.149333819511969 0.0273838659981892
0.194379873576453 0.0199167861617808
0.239229329976077 0.0114598057057255
0.285011956188168 0.00576767081295932
-0.0308444591536674 -0.0556467830619874
0.0143498153091055 -0.0474911616034884
0.0552331717994982 -0.0403949110263965
0.0911026593640492 -0.0349536247355752
0.12682278943713 -0.0288851873969814
0.163824744710577 -0.0254315553412312
0.201790737815948 -0.0245066208588164
0.240260385821773 -0.0248504253161169
ID=Mm 1463
COMMENT=GLS aligned from tpsRelw, ver. 1.69
LM=23
0.343749738712682 0.00434237720998785
0.29372799859245 -0.0217059784183619
-0.144333858790738 -0.0552767898444249
-0.162995915149186 -0.00456316120496987
0.0387165255532607 0.00526463105824134
-0.110797127764791 0.0612533150421896
-0.103922717608224 0.0729821467697217
-0.024457404716825 0.0532353655052969
0.022154223662099 0.0473267963457447
0.0614484796341396 0.0421903737627835
0.103921972660399 0.0369369782045234
0.150109958563951 0.0295287951692498
0.197742163985972 0.0232637101420669
0.246039074712198 0.0182072494508644
0.295298067828499 0.0178741820388581
-0.0345572437382208 -0.055206851647982
0.00573310355700728 -0.049746579355076
0.0427664088832806 -0.0437659345159303
0.0790098848520255 -0.0379942345489356
0.118473015825262 -0.0317094795955042
0.159621563000946 -0.0249658047966849
0.201334610262331 -0.0189261657461494
0.243571492217068 -0.0167580801642062
ID=Mm 1452
COMMENT=GLS aligned from tpsRelw, ver. 1.69
LM=23
0.340236937703038 -0.00328732581846776
0.292908354262535 -0.0271162170748671
-0.141098813575618 -0.0556344797715449
-0.164623201348999 -0.00356852699067832
0.0437702401367863 0.00588818029162861
-0.119311908402162 0.0602320239310897
-0.102523889351971 0.0716474033350244
-0.023439566188879 0.0543824480088379
0.0228594581616559 0.0487451650096784
0.0595344233526007 0.0431254978235831
0.0994685711251958 0.0355593952335073
0.145037740018976 0.0291943139327857
0.19329912142286 0.0232982920571935
0.242751124474206 0.0170987818302469
0.292305595995297 0.0128006818045503
-0.0335188687306369 -0.0557931422377448
0.0121397877405525 -0.0481308436253515
0.0487326794695487 -0.0426101456036342
0.0801628691795103 -0.0380372760755079
0.116868083865859 -0.0313934080154488
0.1567417704687 -0.0226498038619573
0.198882360240237 -0.0187314947177196
0.242042649591196 -0.0187198643878691
ID=Mm 1451
COMMENT=GLS aligned from tpsRelw, ver. 1.69
LM=23
0.338009178603859 0.00448739498026523
0.298500958991015 -0.0291090910689346
-0.13986451943162 -0.0618173764303778
-0.162663976159828 0.00326083562415906
0.0385248536466124 0.00510576814068283
-0.119165053759884 0.06093009539628
-0.102499387830118 0.0716172048332491
-0.0252068032232389 0.0577187724886177
0.0173625083966243 0.0526222586745531
0.0537453334287394 0.047356976820011
0.0951432550037761 0.0395308633240694
0.141887912490887 0.0280148018854514
0.192133576827005 0.0217550623818064
0.242791682381792 0.0140064741047569
0.29160195929395 0.0132414266794881
-0.029252647710311 -0.0570946585298638
0.0122922592399947 -0.0507744433511717
0.0467991075905606 -0.0456069820012321
0.0795861489917053 -0.0399043803121136
0.117458544619331 -0.0320115175630416
0.158845697810093 -0.0252631871070307
0.20252873696956 -0.022147377139323
0.246947119137647 -0.0230318291396069
ID=Mm 1450
COMMENT=GLS aligned from tpsRelw, ver. 1.69
LM=23
0.342501151437627 0.0117732330393835
0.296747538279915 -0.0276104269883633
-0.127637428503121 -0.0601157467765492
-0.170075604263977 0.00488167004365075
0.0426438843325318 0.00675229270151944
-0.12936836386959 0.0659684835878531
-0.104662313252556 0.0791801672137469
-0.0176218534947848 0.0582506937168124
0.0247370166420691 0.0516481150299572
0.0584169101643482 0.0454275621279584
0.0963060513067877 0.037866376979744
0.141564182425434 0.0286607103944225
0.191163222748762 0.0235050504609629
0.242314565472634 0.0182291543615956
0.293152069805924 0.019272262232381
-0.0314232807656288 -0.0574801499144375
0.00666009455496355 -0.0525411883171991
0.0405143385729223 -0.0485888629669897
0.07366518192235 -0.0443500980013184
0.112047681131101 -0.038308773183428
0.153846058717272 -0.0303881786592744
0.19803273834443 -0.0254123500490566
0.24333048453959 -0.0243004967261113
ID=Mm 1580-410 
COMMENT=GLS aligned from tpsRelw, ver. 1.69
LM=23
0.351873598098451 0.0136375153058283
0.308001376882305 -0.0156184455194878
-0.141371552412238 -0.0564929549071343
-0.160910638503022 0.0089721899614432
0.0351654805246346 0.00197741813232821
-0.120668820404858 0.0601812229981128
-0.111419326419573 0.078437522823263
-0.0164550167491948 0.057264637793093
0.0272698051412986 0.0487112474035413
0.0509527480813429 0.044740954002305
0.0863104524682201 0.0397094636130045
0.135022337860068 0.0310684531229287
0.189628357072864 0.0244682861532422
0.246437017545357 0.0216636421866742
0.301108591026112 0.0218481420617939
-0.0324485533615985 -0.0608325781887121
0.00359761383002341 -0.0554766738243252
0.0298421634445065 -0.0516358092707946
0.0603057897110424 -0.0465035437790979
0.102174383141823 -0.0389250698734891
0.148781860873261 -0.0267597940027914
0.198366626111352 -0.0185189517160206
0.24931438846953 -0.0149820762653902
ID=Mm 1460
COMMENT=GLS aligned from tpsRelw, ver. 1.69
LM=23
0.331634305249726 0.00650357745025307
0.295715547437547 -0.0226924245161832
-0.142566856748269 -0.0608180615638977
-0.163276869152414 -0.0052272346579269
0.0394602446674537 0.00617899832847074
-0.124130232954314 0.0570285807197493
-0.103500314473175 0.069824658925503
-0.009908876906613 0.055400656691379
0.0343805566892221 0.0492159563450138
0.0641767546005071 0.0448791196074721
0.100314768109462 0.0366379635331494
0.145616565625371 0.0289759576209394
0.195152158813556 0.0230243954559827
0.244823984810815 0.0169324125869043
0.290698216594621 0.0142316703973178
-0.0342467268526217 -0.0552792242944894
0.00291956157643375 -0.0484136863844465
0.0356245822792367 -0.0423733312645124
0.0705993851344636 -0.0359501265851289
0.111215536889968 -0.0278565242798663
0.155227554264527 -0.0213592298832202
0.20067953774197 -0.0194121978041851
0.245701819651878 -0.0208711657220336
ID=Mm 1446-275
COMMENT=GLS aligned from tpsRelw, ver. 1.69
