# Supplementary material for: Skull ecomorphological variation of narwhals (Monodon monoceros, Linnaeus 1758) and belugas (Delphinapterus leucas, Pallas 1776) reveals phenotype of their hybrids
Source: PLoS One. 2022 Aug 12;17(8):e0273122. doi: 10.1371/journal.pone.0273122 (PMC9374245; doi:10.1371/journal.pone.0273122)
Supplement: S7 File — (TXT) [file pone.0273122.s012.txt]

" Centroid size
1 85L 1 0
Dl_1353 Dl_1351  Dl_1349 Dl_1334 Dl_1335 Dl_1337 Dl_1336 Dl_1338 Dl_1098  Dl_1329 Dl_1323 Dl_1333 Dl_1332 Dl_1331 Dl_1347 Dl_1330 Dl_1355 Dl_1328  Dl_1319 Dl_1322 Mm_974 Mm_1592 Mm_888 Mm_1369-841 Mm_1368-840 Mm_1367 Mm_1361 Mm_1372 Mm_1371 Mm_1375 Mm_1373-845 Mm_1375-847 Mm_1376-848 Mm_1377-849 Mm_1383-855 Mm_1404 Mm_1402 Mm_1401 Mm_1398 Mm_1400 Mm_1396 Mm_1397 Mm_1395 Knownhybrid_1356 Mm_1444 Mm_1443 Mm_1442 Mm_1441 Mm_1439 mm_1438 Mm_1432 Mm_1434 Mm_1435 Mm_1437 Mm_1429 Mm_1428 Mm_1413 Mm_1415 Mm_1416 Mm_1418 Mm_1410 Mm_1409 Mm_1408 Mm_1407 Mm_1406 mm_1405 Mm_956 Mm_1456 Mm_1457 Mm_1458 Mm_1579-4102 Mm_1578-4101 Mm_952 Mm_1574-550 Mm_1455 Mm_1454 Mm_1453 Mm_1464 Mm_1463 Mm_1452 Mm_1451 Mm_1450 Mm_1580-410 Mm_1460 Mm_1446-275  
6.97608162303330E+001 
7.20272637972753E+001 
5.62598729712865E+001 
6.88902902898568E+001 
9.57365478947291E+001 
8.02800788390406E+001 
6.31588584796929E+001 
7.04125257571807E+001 
1.02198082149081E+002 
1.03935668238951E+002 
8.46284555553233E+001 
8.20576818233491E+001 
7.59711849502939E+001 
8.21405883290236E+001 
8.34311255841044E+001 
7.55423683234323E+001 
6.41914855164348E+001 
6.92058416153940E+001 
9.52304148960252E+001 
8.36272736628529E+001 
1.04617412870975E+002 
1.01731391603666E+002 
1.02094632330486E+002 
1.02381556978259E+002 
8.90997373634666E+001 
8.06871709434607E+001 
8.97392772457063E+001 
9.12429185243176E+001 
1.01115113204923E+002 
8.57906493255155E+001 
9.97260235859515E+001 
8.45451933440362E+001 
1.02820588681521E+002 
9.94065179295435E+001 
8.42542111252847E+001 
8.41198057195867E+001 
8.82221155329214E+001 
8.62066762071961E+001 
9.87320991836238E+001 
9.77918526362015E+001 
8.51462616721535E+001 
8.14516749019340E+001 
7.45025965452115E+001 
1.03141246241247E+002 
8.14893253905659E+001 
9.71799225613801E+001 
9.48050154822142E+001 
8.28762559540309E+001 
1.01199044279411E+002 
8.07510152829727E+001 
1.03442849079966E+002 
1.05169464746190E+002 
9.77925762614676E+001 
1.05515768344978E+002 
1.02230747769399E+002 
9.43787400599558E+001 
8.66775518299375E+001 
1.01031676069366E+002 
5.56452123861102E+001 
8.57646963906801E+001 
8.44322431020861E+001 
9.19104141321617E+001 
8.88578125023121E+001 
6.87914297222438E+001 
9.18979046646499E+001 
9.78007797996686E+001 
1.02749286923421E+002 
9.36198277148164E+001 
8.72601966709699E+001 
8.77955565137527E+001 
9.19549099364773E+001 
9.61886349819431E+001 
8.93151795572539E+001 
7.33237873790954E+001 
9.04098538705405E+001 
8.68366222092002E+001 
8.06954123070400E+001 
8.83074611703489E+001 
8.63369528831390E+001 
1.00693207532586E+002 
9.43355308926671E+001 
8.98139374432962E+001 
9.39361821060983E+001 
9.41691700666550E+001 
8.99287570145728E+001 
